# Supplementary material for: Akkermansia and its metabolites play key roles in the treatment of campylobacteriosis in mice
Source: Front Immunol. 2023 Jan 12;13:1061627. doi: 10.3389/fimmu.2022.1061627 (PMC9877526; doi:10.3389/fimmu.2022.1061627)
Supplement: Supplementary Figure 1 — Alpha diversity was combined considering the Shannon index (A), Chao index (B), and Sobs index (C) for the three groups. PCoA plots were assessed by PERMANOVA between the Control group and the C. jejuni group(D), the C. jejuni group and the FMT group(E), and the Control group and the FMT group(F).The C. jejuni and FMT groups showed relative abundances of colonic bacteria at the phylum level (G) and genus level (H) in 99.5% of the communities. Analysis of differences in microbial classification between the FMT and C. jejuni groups (I) was shown using LEfSe analysis (LDA combined with effect size measurements).The Control group and the FMT preparation showed relative abundances of colonic bacteria at the phylum level (J) and genus level (K) in 99.5% of the communities Statistical significance was determined using one-way ANOVA, followed by Tukey’s test. * P ≤ 0.05, **P ≤ 0.01. [file DataSheet_1.zip › Daily weight recording of mice.xlsx]

## Sheet: 1-13 day
group	Number of mice	day 1(Initial weight)	day 2	day 3	day 4	day 5	day 6	day 7	day 8	day 9	day 10	day 11	day 12	day 13	Average daily weight gain
Control	1	19.8	19.97	20.23	20.41	20.67	20.7	20.83	20.86	20.99	21.17	21.45	21.75	21.84	0.156923	0.144308
	2	19.78	20.03	20.07	20.14	20.23	20.32	20.46	20.69	20.85	20.98	21.26	21.54	21.81	0.156154
	3	20.02	20.1	20.23	20.44	20.46	20.76	20.85	20.99	21.02	21.22	21.48	21.71	21.73	0.131538
	4	19.59	19.74	19.99	20.03	20.17	20.24	20.33	20.51	20.52	20.78	20.95	21.01	21.3	0.131538
	5	20.09	20.37	20.4	20.62	20.75	20.99	21.28	21.36	21.37	21.58	21.77	22.02	22.16	0.159231
	6	19.59	19.81	19.86	20.16	20.2	20.21	20.3	20.56	20.57	20.67	20.87	21.07	21.14	0.119231
	7	20.01	20.27	20.37	20.41	20.5	20.65	20.79	20.85	21.07	21.34	21.39	21.63	21.66	0.126923
	8	20.12	20.41	20.51	20.54	20.79	20.82	20.93	21.01	21.07	21.28	21.44	21.74	22.03	0.146923
	9	19.57	19.86	20.06	20.18	20.32	20.44	20.62	20.68	20.71	20.96	21.26	21.47	21.61	0.156923
	10	20.45	20.72	20.92	21.21	21.46	21.55	21.7	22	22.18	22.21	22.4	22.43	22.5	0.157692
C.jejuni	11	20.26	20.07	19.89	19.98	19.76	19.57	19.43	19.46	19.48	19.37	19.09	18.97	18.84	-0.109231	-0.0821538
	12	19.5	19.43	19.49	19.39	19.39	19.41	19.15	19.2	19.07	18.89	18.83	18.75	18.68	-0.0630769
	13	20.04	19.99	19.94	20	19.86	19.72	19.48	19.22	19.11	19.05	19.03	18.89	18.73	-0.100769
	14	20.39	20.38	20.4	20.21	20.17	20.07	20.15	20.2	20.16	19.94	19.89	19.69	19.4	-0.0761538
	15	19.8	19.85	19.8	19.87	19.79	19.59	19.34	19.44	19.19	19.15	19.24	19.04	18.95	-0.0653846
	16	19.83	19.91	19.79	19.78	19.59	19.44	19.51	19.39	19.48	19.2	18.91	18.71	18.73	-0.0846154
	17	20.09	19.94	19.88	19.93	19.65	19.43	19.47	19.19	19.25	19.09	18.94	18.87	18.82	-0.0976923
	18	19.86	19.67	19.59	19.57	19.48	19.43	19.21	19.25	19.34	19.34	19.25	19.3	19.05	-0.0623077
	19	19.51	19.48	19.48	19.41	19.25	18.97	18.88	18.81	18.66	18.66	18.38	18.26	18.21	-0.1
	20	20.47	20.29	20.27	20.33	20.15	20	19.97	19.7	19.53	19.6	19.59	19.67	19.66	-0.0623077
FMT	21	20.41	20.32	20.24	20.08	20.07	19.81	19.83	19.82	19.76	19.79	19.84	19.9	19.69	-0.0553846	-0.0789231
	22	20.09	20.05	19.91	19.72	19.76	19.79	19.51	19.27	18.98	18.68	18.41	18.37	18.33	-0.135385
	23	19.74	19.81	19.8	19.79	19.72	19.46	19.2	19.29	19.02	18.93	18.87	18.79	18.58	-0.0892308
	24	20.45	20.26	20.08	20.13	20.1	19.96	19.75	19.57	19.51	19.42	19.21	19.11	19.02	-0.11
	25	19.72	19.7	19.79	19.83	19.85	19.84	19.61	19.54	19.26	19.21	19.29	19.37	19.45	-0.0207692
	26	19.84	19.93	19.78	19.7	19.8	19.57	19.6	19.64	19.67	19.59	19.66	19.53	19.39	-0.0346154
	27	19.67	19.59	19.64	19.6	19.42	19.21	19.01	18.9	18.9	18.74	18.45	18.42	18.26	-0.108462
	28	19.97	19.78	19.71	19.66	19.39	19.33	19.22	19	19.04	18.92	18.8	18.58	18.54	-0.11
	29	20.48	20.58	20.56	20.41	20.43	20.47	20.22	20.28	20.36	20.4	20.24	20.04	20.13	-0.0269231
	30	20.41	20.34	20.34	20.26	20.13	20.14	19.89	19.84	19.77	19.66	19.36	19.06	19.13	-0.0984615
Bile	31	20.28	20.29	20.2	20.24	20.07	19.8	19.53	19.46	19.16	18.92	18.84	18.77	18.68	-0.123077	-0.0950769
	32	19.75	19.56	19.56	19.64	19.44	19.34	19.17	19.18	18.96	18.68	18.43	18.32	18.18	-0.120769
	33	19.6	19.51	19.43	19.23	19.05	18.93	18.98	19.05	18.95	18.81	18.63	18.44	18.27	-0.102308
	34	20.28	20.3	20.25	20.23	20.3	20.01	20.11	19.84	19.87	19.69	19.51	19.33	19.28	-0.0769231
	35	19.61	19.68	19.73	19.63	19.53	19.26	19.26	19.05	19.12	19.02	18.81	18.68	18.74	-0.0669231
	36	20	20.08	19.92	19.97	20.03	20.1	20	19.71	19.66	19.36	19.19	18.96	18.8	-0.0923077
	37	20.22	20.13	19.95	20.02	19.95	19.83	19.77	19.85	19.74	19.58	19.57	19.33	19.28	-0.0723077
	38	19.85	19.91	19.76	19.85	19.74	19.47	19.52	19.33	19.4	19.18	19.14	19.01	18.93	-0.0707692
	39	20.14	20	19.83	19.76	19.62	19.71	19.43	19.24	18.98	18.94	19	19	18.94	-0.0923077
	40	19.78	19.71	19.79	19.59	19.32	19.32	19.12	19.04	18.74	18.47	18.19	18.16	18.05	-0.133077
Butyric	41	20.38	20.47	20.39	20.46	20.54	20.26	20.12	20.17	19.9	19.75	19.76	19.5	19.53	-0.0653846	-0.0652308
	42	19.73	19.64	19.54	19.6	19.68	19.56	19.52	19.28	19.15	19.06	19.16	18.9	18.98	-0.0576923
	43	19.8	19.7	19.78	19.64	19.62	19.57	19.56	19.66	19.6	19.66	19.75	19.64	19.73	-0.00538462
	44	20.44	20.41	20.22	20.26	20.08	19.89	19.64	19.52	19.54	19.63	19.61	19.36	19.39	-0.0807692
	45	20.03	20.1	20.12	20.08	19.83	19.77	19.63	19.44	19.52	19.28	19.35	19.38	19.45	-0.0446154
	46	19.79	19.72	19.8	19.82	19.7	19.8	19.53	19.23	19.16	19.06	18.93	18.79	18.5	-0.0992308
	47	20.39	20.31	20.4	20.24	19.97	19.73	19.83	19.91	19.9	19.67	19.63	19.71	19.67	-0.0553846
	48	20.13	20.14	19.96	19.93	19.71	19.58	19.38	19.29	19.32	19.2	18.98	19.06	19.03	-0.0846154
	49	19.61	19.68	19.7	19.59	19.68	19.75	19.54	19.39	19.1	19.16	18.87	18.94	18.66	-0.0730769
	50	19.98	19.97	19.98	20.03	19.92	19.71	19.45	19.49	19.28	19.32	19.14	18.93	18.86	-0.0861538
Legend:Weighing takes place at 09:00 daily and gavage is performed after the weighing is completed.

## Sheet: 13-25 day
group	day 13	day 14	day 15	day 16	day 17	day 18	day 19	day 20	day 21	day 22	day 23	day 24	day 25(Execution)	Average daily weight gain(ADG)			Total ADG
Control	21.84	21.91	22.22	22.51	22.86	23.06	23.32	23.59	23.96	24.19	24.41	24.76	25	0.243077	0.222923		0.216667	0.198917
	21.81	22.08	22.21	22.47	22.52	22.71	23.15	23.41	23.59	23.97	24.27	24.6	24.82	0.231538			0.21
	21.73	21.74	21.96	22.1	22.16	22.4	22.56	22.67	22.94	23.38	23.72	23.94	24.19	0.189231			0.17375
	21.3	21.38	21.61	21.88	21.94	22.27	22.57	22.7	23.07	23.18	23.37	23.8	24	0.207692			0.18375
	22.16	22.32	22.51	22.57	22.59	22.82	23.24	23.42	23.62	23.88	24.18	24.48	24.9	0.210769			0.200417
	21.14	21.38	21.47	21.63	21.87	22.06	22.4	22.75	23.2	23.34	23.65	23.87	24.03	0.222308			0.185
	21.66	21.83	22.01	22.15	22.47	22.87	23.03	23.4	23.82	24.15	24.49	24.61	24.82	0.243077			0.200417
	22.03	22.13	22.42	22.7	22.84	23	23.32	23.69	24	24.45	24.84	25.12	25.49	0.266154			0.22375
	21.61	21.92	22.12	22.2	22.42	22.87	23.25	23.47	23.76	23.93	24.17	24.34	24.51	0.223077			0.205833
	22.5	22.63	22.95	23.2	23.29	23.4	23.5	23.63	23.94	24.29	24.47	24.6	25	0.192308			0.189583
C.jejuni	18.84	18.63	18.49	18.48	18.55	18.57	18.65	18.6	18.65	18.61	18.57	18.56	18.51	-0.0253846	0.00876923		-0.0729167	-0.03975
	18.68	18.72	18.66	18.59	18.57	18.5	18.5	18.56	18.65	18.69	18.7	18.83	18.98	0.0230769			-0.0216667
	18.73	18.83	18.69	18.77	18.85	18.85	18.79	18.84	18.85	18.86	18.92	19.06	19.2	0.0361538			-0.035
	19.4	19.15	19.15	19.21	19.17	19.14	19.1	19.11	19.09	19.11	19.2	19.3	19.39	-0.000769231			-0.0416667
	18.95	18.92	18.96	18.88	18.97	18.88	18.8	18.75	18.72	18.68	18.78	18.91	19.07	0.00923077			-0.0304167
	18.73	18.66	18.48	18.43	18.52	18.54	18.47	18.53	18.63	18.66	18.73	18.75	18.88	0.0115385			-0.0395833
	18.82	18.9	18.78	18.76	18.68	18.58	18.66	18.64	18.68	18.77	18.85	18.95	19.05	0.0176923			-0.0433333
	19.05	18.88	18.76	18.82	18.74	18.78	18.84	18.85	18.84	18.91	18.98	18.95	18.92	-0.01			-0.0391667
	18.21	18.26	18.31	18.28	18.36	18.46	18.36	18.35	18.36	18.45	18.42	18.44	18.62	0.0315385			-0.0370833
	19.66	19.62	19.64	19.54	19.49	19.51	19.43	19.39	19.45	19.44	19.39	19.56	19.59	-0.00538462			-0.0366667
FMT	19.69	19.79	19.62	19.52	19.6	19.75	19.91	20.18	20.36	20.62	20.97	21.24	21.54	0.142308	0.120154		0.0470833	0.0223333
	18.33	18.16	18.06	18.15	18.22	18.23	18.35	18.53	18.66	18.91	19.12	19.44	19.7	0.105385			-0.01625
	18.58	18.53	18.51	18.47	18.48	18.57	18.78	18.88	19.01	19.15	19.26	19.47	19.76	0.0907692			0.000833333
	19.02	18.91	18.91	18.9	18.86	18.98	19.21	19.26	19.42	19.65	19.77	19.9	20.2	0.0907692			-0.0104167
	19.45	19.35	19.4	19.39	19.53	19.64	19.87	20.17	20.38	20.49	20.63	20.82	21.03	0.121538			0.0545833
	19.39	19.41	19.51	19.48	19.54	19.6	19.8	20	20.09	20.39	20.69	21.02	21.37	0.152308			0.06375
	18.26	18.07	17.99	17.99	18.14	18.31	18.56	18.79	18.85	19.03	19.13	19.39	19.53	0.0976923			-0.00583333
	18.54	18.38	18.3	18.34	18.35	18.53	18.64	18.8	19.01	19.3	19.59	19.92	20.16	0.124615			0.00791667
	20.13	20.1	20.2	20.18	20.16	20.2	20.42	20.62	20.89	21.18	21.47	21.67	21.92	0.137692			0.06
	19.13	19.07	19.12	19.1	19.15	19.28	19.48	19.77	20.03	20.31	20.56	20.66	20.93	0.138462			0.0216667
Bile	18.68	18.71	18.7	18.63	18.67	18.74	18.86	19.02	19.15	19.28	19.51	19.67	19.9	0.0938462	0.106077		-0.0158333	0.00595833
	18.18	17.93	17.91	18.01	18.14	18.15	18.36	18.45	18.66	18.99	19.1	19.29	19.43	0.0961538			-0.0133333
	18.27	18.14	18.16	18.19	18.23	18.41	18.52	18.69	18.74	18.91	19.06	19.24	19.58	0.100769			-0.000833333
	19.28	19.06	19.04	19.08	19.1	19.2	19.41	19.61	19.67	19.8	19.94	20.28	20.62	0.103077			0.0141667
	18.74	18.75	18.75	18.71	18.81	18.84	18.94	19.24	19.39	19.67	19.96	20.1	20.4	0.127692			0.0329167
	18.8	18.56	18.37	18.34	18.32	18.38	18.62	18.74	19.01	19.18	19.51	19.68	20	0.0923077			0
	19.28	19.14	19.06	19.08	19.17	19.33	19.56	19.66	19.75	20.1	20.43	20.77	21.06	0.136923			0.035
	18.93	18.94	18.78	18.83	18.98	19.02	19.11	19.4	19.45	19.8	20.07	20.18	20.39	0.112308			0.0225
	18.94	18.98	18.91	18.84	18.8	18.8	18.87	19.11	19.27	19.41	19.58	19.72	20	0.0815385			-0.00583333
	18.05	17.98	17.9	17.85	17.85	18.03	18.28	18.42	18.7	18.93	19.08	19.33	19.56	0.116154			-0.00916667
Butyric	19.53	19.31	19.3	19.27	19.26	19.46	19.53	19.73	19.86	20.06	20.32	20.51	20.75	0.0938462	0.111077		0.0154167	0.0248333
	18.98	19.03	18.96	18.9	19.01	19.12	19.21	19.46	19.51	19.68	19.83	20.07	20.33	0.103846			0.025
	19.73	19.52	19.59	19.61	19.69	19.78	19.97	20.16	20.46	20.6	20.7	21.03	21.22	0.114615			0.0591667
	19.39	19.17	19.2	19.29	19.26	19.26	19.32	19.41	19.63	19.95	20.25	20.6	20.85	0.112308			0.0170833
	19.45	19.5	19.36	19.28	19.43	19.49	19.71	19.77	19.99	20.31	20.55	20.8	20.99	0.118462			0.04
	18.5	18.5	18.5	18.55	18.51	18.57	18.73	18.92	18.98	19.14	19.39	19.6	19.79	0.0992308			0
	19.67	19.72	19.67	19.77	19.75	19.92	19.97	20.24	20.54	20.68	21.01	21.28	21.45	0.136923			0.0441667
	19.03	19	19.1	19.13	19.21	19.36	19.48	19.74	19.84	20.13	20.26	20.46	20.6	0.120769			0.0195833
	18.66	18.42	18.34	18.36	18.31	18.48	18.66	18.75	18.92	19.11	19.39	19.6	19.74	0.0830769			0.00541667
	18.86	18.79	18.89	18.99	19	19.18	19.31	19.5	19.64	19.78	20.11	20.42	20.52	0.127692			0.0225
Legend:Weighing takes place at 09:00 daily and gavage is performed after the weighing is completed.
