# Supplementary material for: Akkermansia and its metabolites play key roles in the treatment of campylobacteriosis in mice
Source: Front Immunol. 2023 Jan 12;13:1061627. doi: 10.3389/fimmu.2022.1061627 (PMC9877526; doi:10.3389/fimmu.2022.1061627)
Supplement: Supplementary Figure 1 — Alpha diversity was combined considering the Shannon index (A), Chao index (B), and Sobs index (C) for the three groups. PCoA plots were assessed by PERMANOVA between the Control group and the C. jejuni group(D), the C. jejuni group and the FMT group(E), and the Control group and the FMT group(F).The C. jejuni and FMT groups showed relative abundances of colonic bacteria at the phylum level (G) and genus level (H) in 99.5% of the communities. Analysis of differences in microbial classification between the FMT and C. jejuni groups (I) was shown using LEfSe analysis (LDA combined with effect size measurements).The Control group and the FMT preparation showed relative abundances of colonic bacteria at the phylum level (J) and genus level (K) in 99.5% of the communities Statistical significance was determined using one-way ANOVA, followed by Tukey’s test. * P ≤ 0.05, **P ≤ 0.01. [file DataSheet_1.zip › Table S1.xlsx]

## Sheet: S2A
Total Spectrum	Identified Spectrum	Peptide number	Protein number	Protein group number
588213	190293	60262	21569	6021
legend:
Table S2A Statistics of protein and peptide identification information after quality control.

## Sheet: S2B
Accession	FC(c.jejuni/control)	Log2FC(c.jejuni/control)	P_value(c.jejuni/control)	Regulate	Significant	c.jejuni(T2)	control(T1)	T1-1	T1-2	T1-3	T1-4	T2-1	T2-2	T2-3	T2-4	Description	ko_id	ko_name	uni_peptide	coverage	mw	fdr
Q08189	6.54397	2.71017	0.03492	up	yes	2.009	0.307	0.183623	0.684277	0.174762	0.185395	2.91108	0.195143	2.53448	2.39448	Protein-glutamine gamma-glutamyltransferase E OS=Mus musculus OX=10090 GN=Tgm3 PE=1 SV=2	K05624;K05625;K05620;K05622;K05623	TGM3;TGM5;TGM7;TGM2;TGM6	21	39	77.3	High
P00329	3.25684	1.70348	0.0373	up	yes	1.618	0.4968	0.341144	0.93423	0.325845	0.386143	2.2158	0.457241	1.9485	1.85131	Alcohol dehydrogenase 1 OS=Mus musculus OX=10090 GN=Adh1 PE=1 SV=2	K13951;K00121	ADH1_7;ADH1_7;frmA, ADH5, adhC	15	47	39.7	High
P21550	3.1723	1.66553	0.03579	up	yes	1.773	0.5589	0.469357	0.738628	0.537328	0.490271	2.17474	0.444085	2.11026	2.3621	Beta-enolase OS=Mus musculus OX=10090 GN=Eno3 PE=1 SV=3	K01689	ENO, eno;ENO, eno;ENO, eno;ENO, eno;ENO, eno	12	52	47	High
Q9Z1W8	2.90377	1.53793	0.04418	up	yes	1.708	0.5882	0.457803	0.936017	0.486841	0.472322	2.10478	0.446006	2.29806	1.98409	Potassium-transporting ATPase alpha chain 2 OS=Mus musculus OX=10090 GN=Atp12a PE=1 SV=3	K01539;K01542;K01544	ATP12A;ATP1A;ATP1A;ATP4A;ATP1A	16	25	114.7	High
O35640	2.73486	1.45147	0.03897	up	yes	1.901	0.6951	0.554243	0.988045	0.501461	0.736506	2.69851	0.78434	1.59092	2.52945	Annexin A8 OS=Mus musculus OX=10090 GN=Anxa8 PE=1 SV=2	K16646;K17095;K17096;K17094;K17093	ANXA8;ANXA4;ANXA5;ANXA7_11;ANXA6	4	13	36.7	High
Q6GT24	2.60285	1.3801	0.03611	up	yes	1.55	0.5955	0.521362	0.765498	0.559186	0.535975	1.94664	0.510186	1.75408	1.98876	Peroxiredoxin-6 OS=Mus musculus OX=10090 GN=Prdx6 PE=1 SV=1	K03386;K11188;K13279	PRDX6;PRDX1;PRDX2_4, ahpC;PRDX2_4, ahpC	10	75	24.8	High
Q9D2Q8	2.52073	1.33384	0.04196	up	yes	1.885	0.7478	0.592768	1.17976	0.565023	0.653461	2.07107	0.671669	2.24015	2.55748	Protein S100-A14 OS=Mus musculus OX=10090 GN=S100a14 PE=1 SV=1	K23765;K23767	;	4	41	11.6	High
Q3TBV5	2.37254	1.24643	0.03742	up	yes	1.624	0.6845	0.548606	1.02817	0.564832	0.596382	2.06753	0.644158	1.75924	2.02696	Interleukin-1 OS=Mus musculus OX=10090 GN=Il1rn PE=1 SV=1	K05488;K05481;K05483;K05484;K05486	IL1RN, IL1F3;IL36RN, IL1F5;IL1F10, FKSG75;IL36B, IL1F8;IL36A, IL1F6	5	38	18.3	High
P17183	2.26266	1.17802	0.02898	up	yes	1.206	0.533	0.485947	0.627779	0.515291	0.503064	1.49345	0.516922	1.31738	1.49752	Gamma-enolase OS=Mus musculus OX=10090 GN=Eno2 PE=1 SV=2	K01689	ENO, eno;ENO, eno;ENO, eno;ENO, eno;ENO, eno	4	34	47.3	High
P20060	2.24498	1.1667	0.04517	up	yes	1.677	0.747	0.589868	1.17339	0.597559	0.62736	2.12221	0.662928	1.9434	1.9809	Beta-hexosaminidase subunit beta OS=Mus musculus OX=10090 GN=Hexb PE=1 SV=2	K12373	HEXA_B;HEXA_B	21	40	61.1	High
D3Z6T3	2.1773	1.12254	0.03393	up	yes	1.508	0.6926	0.562687	1.09334	0.5259	0.588437	1.86494	0.727308	1.82631	1.61203	Cathepsin E OS=Mus musculus OX=10090 GN=Ctse PE=1 SV=1	K01382;K01377;K08565;K01378;K01379	CTSE;CTSD;CYM;PGC;NAPSA	3	8	39.2	High
Q9JIP7	2.17574	1.1215	0.03572	up	yes	1.607	0.7386	0.627633	0.99386	0.687073	0.645848	2.14623	0.728297	1.64482	1.90847	Solute carrier family 15 member 1 OS=Mus musculus OX=10090 GN=Slc15a1 PE=1 SV=2	K14638;K14637;K14206	SLC15A1, PEPT1;SLC15A2, PEPT2;SLC15A3_4, PHT;SLC15A3_4, PHT	4	7	78.5	High
B1ASZ3	2.13173	1.09203	0.03035	up	yes	1.56	0.7318	0.730044	0.830664	0.682795	0.68367	1.86837	0.693295	1.74325	1.93487	Glycerol kinase OS=Mus musculus OX=10090 GN=Gk PE=1 SV=1	K19583;K00864	glpK, GK;glpK, GK;GK5	16	41	59.8	High
Q9WVC8	2.04788	1.03414	0.03429	up	yes	1.685	0.8228	0.643626	1.36919	0.44628	0.832136	1.98087	0.950936	1.95141	1.85814	Chloride anion exchanger OS=Mus musculus OX=10090 GN=Slc26a3 PE=1 SV=1	K14706;K14704;K14702;K14703;K14078	SLC26A3, DRA;SLC26A4, PDS;SLC26A5, PRES;SLC26A6;SLC26A9	9	11	83.5	High
P30275	2.03782	1.02702	0.04942	up	yes	1.552	0.7616	0.644104	1.02528	0.685384	0.691532	2.02654	0.64586	1.83683	1.69806	Creatine kinase U-type, mitochondrial OS=Mus musculus OX=10090 GN=Ckmt1 PE=1 SV=1	K00933	E2.7.3.2;E2.7.3.2;E2.7.3.2;E2.7.3.2	11	42	47	High
P05366	1.92897	0.947827	0.02189	up	yes	1.575	0.8165	0.662695	1.23641	0.646248	0.720743	1.93782	1.07774	1.87107	1.41249	Serum amyloid A-1 protein OS=Mus musculus OX=10090 GN=Saa1 PE=1 SV=2	K17310	SAA;SAA;SAA;SAA	3	27	13.8	High
Q8R0Y6	1.91752	0.93924	0.0435	up	yes	1.446	0.7541	0.659931	1.05234	0.631575	0.672737	1.76581	0.702007	1.75209	1.56275	Cytosolic 10-formyltetrahydrofolate dehydrogenase OS=Mus musculus OX=10090 GN=Aldh1l1 PE=1 SV=1	K00129;K00289;K07249	ALDH1L;ALDH1L;ALDH1A;ALDH1A;E1.2.1.5	33	44	98.6	High
P61922	1.78492	0.835863	0.039	up	yes	1.371	0.7681	0.72731	0.888885	0.742946	0.713411	1.6846	0.702987	1.51173	1.58383	4-aminobutyrate aminotransferase, mitochondrial OS=Mus musculus OX=10090 GN=Abat PE=1 SV=1	K13524;K00819;K00827;K18202;K14286	ABAT;AGXT2L1, ETNPPL;AGXT2L2;AGXT2;rocD, OAT	19	54	56.4	High
A0A0R4J0B2	1.70317	0.768219	0.03365	up	yes	1.221	0.7169	0.660996	0.84205	0.720116	0.644368	1.47297	0.693327	1.38891	1.32979	Phospholipase B-like OS=Mus musculus OX=10090 GN=Plbd1 PE=1 SV=1			13	29	63	High
Q6P8J7	1.68868	0.755893	0.02619	up	yes	1.381	0.8178	0.712132	1.01997	0.642565	0.896486	1.61738	0.880833	1.59216	1.43303	Creatine kinase S-type, mitochondrial OS=Mus musculus OX=10090 GN=Ckmt2 PE=1 SV=1	K00933	E2.7.3.2;E2.7.3.2;E2.7.3.2;E2.7.3.2	2	16	47.4	High
O35639	1.64753	0.720307	0.01974	up	yes	1.349	0.8188	0.773601	1.03644	0.680455	0.784668	1.57779	0.90917	1.48188	1.42654	Annexin A3 OS=Mus musculus OX=10090 GN=Anxa3 PE=1 SV=4	K16646;K17095;K17089;K17094;K17093	ANXA3;ANXA7_11;ANXA4;ANXA5;ANXA6	13	48	36.4	High
A0A338P6W9	1.6012	0.679158	0.01999	up	yes	1.329	0.83	0.854241	0.826193	0.781995	0.857641	1.31577	0.904389	1.44326	1.65405	ABI family member 3-binding protein OS=Mus musculus OX=10090 GN=Abi3bp PE=1 SV=1	K06766	NEO1	5	9	97.2	High
P14069	1.57108	0.651759	0.01348	up	yes	1.104	0.7027	0.724651	0.820404	0.647877	0.617685	1.22843	0.804877	1.09904	1.28191	Protein S100-A6 OS=Mus musculus OX=10090 GN=S100a6 PE=1 SV=3	K23761;K23760;K23762;K23758;K23764	;;;;	5	36	10	High
D3YVS1	1.558	0.639696	0.002049	up	yes	1.147	0.7362	0.705761	0.916919	0.608089	0.714133	1.14668	1.0211	1.18575	1.23319	Smoothelin OS=Mus musculus OX=10090 GN=Smtn PE=1 SV=1	K05699;K21073	ACTN1_4;ACTN2_3;ACTN2_3	1	17	47.5	High
P11276	1.55157	0.633732	0.02643	up	yes	1.42	0.9152	0.78485	1.06898	0.914249	0.892531	1.57572	0.968542	1.41918	1.71688	Fibronectin OS=Mus musculus OX=10090 GN=Fn1 PE=1 SV=4	K06252;K05717;K08132	FN1;TN;COL12A;TN;TN	2	30	272.4	High
Q9D819	1.52104	0.605061	0.04826	up	yes	1.236	0.8126	0.725245	1.11047	0.640662	0.773972	1.46351	0.855797	1.40375	1.22171	Inorganic pyrophosphatase OS=Mus musculus OX=10090 GN=Ppa1 PE=1 SV=1	K01507	ppa;ppa	19	70	32.6	High
Q9DBE0	1.50808	0.592716	0.02412	up	yes	1.222	0.8103	0.85802	0.901682	0.66427	0.817087	1.33011	0.840737	1.36923	1.34831	Cysteine sulfinic acid decarboxylase OS=Mus musculus OX=10090 GN=Csad PE=1 SV=1	K01594;K01580;K01593;K18966	CSAD;GADL1, CSADC, ADC;E4.1.1.15, gadB, gadA, GAD;E4.1.1.15, gadB, gadA, GAD;DDC, TDC	13	28	55.1	High
E9PWP7	1.45048	0.536526	0.02426	up	yes	1.296	0.8935	0.798411	0.948683	0.913932	0.912993	1.45961	0.919568	1.48403	1.32155	Mucin 3, intestinal OS=Mus musculus OX=10090 GN=Muc3 PE=1 SV=4	K22018;K22016	MUC3_17;MUC12	7	2	462.4	High
A0A0R4J003	1.44922	0.535277	0.01376	up	yes	1.143	0.7887	0.789808	0.841877	0.762449	0.760684	1.33522	0.859528	1.21343	1.16312	Vasoactive intestinal peptide OS=Mus musculus OX=10090 GN=Vip PE=1 SV=1	K05264	VIP	3	14	19.1	High
Q9JM14	1.44525	0.531323	0.02289	up	yes	1.151	0.7964	0.785562	0.913901	0.728915	0.757239	1.27591	0.825391	1.22103	1.28122	5'(3')-deoxyribonucleotidase, cytosolic type OS=Mus musculus OX=10090 GN=Nt5c PE=1 SV=1	K01081	E3.1.3.5;E3.1.3.5	6	42	23.1	High
Q9QYG0	1.4449	0.530971	0.04955	up	yes	1.264	0.8748	0.842121	1.00245	0.836746	0.817937	1.44133	0.80898	1.3652	1.44044	Protein NDRG2 OS=Mus musculus OX=10090 GN=Ndrg2 PE=1 SV=1	K18266	NDRG1	9	35	40.8	High
Q61549	1.44317	0.529243	0.0437	up	yes	1.285	0.8904	0.942157	1.20449	0.548174	0.866652	1.41939	1.18707	1.40777	1.12414	Adhesion G protein-coupled receptor E1 OS=Mus musculus OX=10090 GN=Adgre1 PE=1 SV=1	K04595;K04594;K08445;K08446;K04592	ADGRE4, EMR4;ADGRL1, LPHN1;ADGRL3, LPHN3;ADGRL4, ELTD1;ADGRE5, CD97	2	2	102.1	High
E9QPE7	1.43415	0.520195	0.02116	up	yes	1.359	0.9476	0.933594	1.23996	0.727339	0.889581	1.372	1.14244	1.40479	1.51612	Myosin-11 OS=Mus musculus OX=10090 GN=Myh11 PE=1 SV=2	K10352;K17751	MYH;MYH;MYH;MYH;MYH6_7	1	42	227	High
Q64444	1.43395	0.519998	0.009626	up	yes	1.18	0.8229	0.790011	0.927355	0.741028	0.833231	1.32402	0.930236	1.26351	1.20204	Carbonic anhydrase 4 OS=Mus musculus OX=10090 GN=Ca4 PE=1 SV=1	K01672;K18246	CA4;CA;CA;CA;CA	10	42	34.3	High
Q8BJD1	1.42655	0.512532	0.03615	up	yes	1.312	0.9197	0.895291	0.997346	0.890102	0.896156	1.37962	0.9074	1.37443	1.58632	Inter-alpha-trypsin inhibitor heavy chain H5 OS=Mus musculus OX=10090 GN=Itih5 PE=1 SV=1	K19015	ITIH2, SHAP	14	19	106.7	High
Q9WVJ3	1.41954	0.505428	0.04128	up	yes	1.258	0.8862	0.865423	0.946956	0.87143	0.861131	1.47993	0.845683	1.30227	1.40526	Carboxypeptidase Q OS=Mus musculus OX=10090 GN=Cpq PE=1 SV=1	K01302;K14592;K01301	CPQ;FOLH1, GCPII;NAALAD	8	24	51.8	High
Q3UZI5	1.40932	0.494997	0.02761	up	yes	1.328	0.9423	1.0774	0.959658	0.853787	0.878429	1.3366	0.977912	1.53009	1.4662	Pleiotrophin OS=Mus musculus OX=10090 GN=Ptn PE=1 SV=1	K06828;K16642	PTN;MDK	2	11	17.4	High
Q61475	1.40784	0.493486	0.01851	up	yes	1.271	0.9028	0.866804	1.04838	0.858947	0.837122	1.32512	0.982909	1.29631	1.47789	Complement decay-accelerating factor, GPI-anchored OS=Mus musculus OX=10090 GN=Cd55 PE=1 SV=2	K04002;K04006;K04012;K04011	DAF, CD55;DAF, CD55;CR2, CD21;CR1, CD35;C4BPA	3	8	42.6	High
Q9D3P8	1.39811	0.483478	0.04969	up	yes	1.154	0.8254	0.789127	0.906888	0.805824	0.799673	1.35684	0.768035	1.2426	1.2505	Plasminogen receptor (KT) OS=Mus musculus OX=10090 GN=Plgrkt PE=1 SV=1			5	29	17.3	High
Q9DCS3	1.39486	0.480118	0.03169	up	yes	1.188	0.8517	0.824033	0.935455	0.836819	0.810333	1.39576	0.859651	1.30534	1.19027	Enoyl-[acyl-carrier-protein] reductase, mitochondrial OS=Mus musculus OX=10090 GN=Mecr PE=1 SV=2	K23167;K13951;K07512;K07119	MECR, NRBF1;VAT1;PTGR3, ZADH2;ADH1_7	13	58	40.3	High
Q60648	1.39445	0.479698	0.04975	up	yes	1.337	0.9588	0.940476	1.08109	0.904668	0.909035	1.53872	0.895935	1.43304	1.47933	Ganglioside GM2 activator OS=Mus musculus OX=10090 GN=Gm2a PE=1 SV=2	K12383	GM2A	4	18	20.8	High
E9Q1F5	1.38695	0.471918	0.0397	up	yes	1.333	0.9611	0.875674	1.16906	0.881227	0.918247	1.40969	0.974703	1.54389	1.40506	Myosin VC OS=Mus musculus OX=10090 GN=Myo5c PE=1 SV=1	K10352;K10357;K17751	MYO5;MYO5;MYO5;MYH;MYH6_7	14	10	202.6	High
Q8BHY3	1.37359	0.457946	0.0301	up	yes	1.274	0.9275	0.91298	1.03348	0.853164	0.91038	1.36117	0.925984	1.39151	1.41838	Anoctamin-1 OS=Mus musculus OX=10090 GN=Ano1 PE=1 SV=2	K19480;K19498;K19499;K19496;K19497	ANO1, DOG1, TMEM16A;ANO2, TMEM16B;ANO4, TMEM16D;ANO3, TMEM16C;ANO5, GDD1, TMEM16E	7	7	110.8	High
O35435	1.36599	0.449947	0.0479	up	yes	1.266	0.9268	0.927854	0.946489	0.971054	0.861783	1.3624	0.863477	1.41576	1.42338	Dihydroorotate dehydrogenase (quinone), mitochondrial OS=Mus musculus OX=10090 GN=Dhodh PE=1 SV=2	K00207;K00254	DHODH, pyrD;DPYD	9	33	42.7	High
B2RQE8	1.36201	0.445743	0.03515	up	yes	1.184	0.8693	0.8086	1.03852	0.796722	0.833204	1.18445	0.930771	1.42709	1.19463	Rho GTPase-activating protein 42 OS=Mus musculus OX=10090 GN=Arhgap42 PE=1 SV=1	K20651;K20630;K13736;K20071;K20637	ARHGAP42, GRAF3;ARHGAP26, GRAF;ARHGAP10;ARHGAP15;CHN1_2, ARHGAP2_3	2	3	94.6	High
Q9DB60	1.35337	0.436561	0.01586	up	yes	1.157	0.8549	0.822761	0.781526	0.913277	0.902214	1.04804	1.04603	1.1275	1.40508	Prostamide/prostaglandin F synthase OS=Mus musculus OX=10090 GN=Prxl2b PE=1 SV=1	K15717	PRXL2B, FAM213B	2	7	21.7	High
Q00898	1.35305	0.436215	0.03243	up	yes	1.313	0.9704	1.06536	0.767069	1.01113	1.03824	1.12481	1.14671	1.5128	1.46795	Alpha-1-antitrypsin 1-5 OS=Mus musculus OX=10090 GN=Serpina1e PE=1 SV=1	K03984	SERPINA1, AAT;SERPINA1, AAT;SERPINA1, AAT;SERPINA1, AAT;SERPINA1, AAT	4	33	45.9	High
P30677	1.3501	0.433066	0.04886	up	yes	1.283	0.9503	0.816049	1.21046	0.836417	0.93826	1.50673	1.03362	1.35766	1.23453	Guanine nucleotide-binding protein subunit alpha-14 OS=Mus musculus OX=10090 GN=Gna14 PE=1 SV=2	K04534;K04634;K04635;K04636;K04637	GNA14;GNAQ;GNA11;GNA15;GNAO, G-ALPHA-O	3	28	41.5	High
Q8K5C8	1.34794	0.430759	0.03714	up	yes	1.261	0.9355	0.852289	1.18175	0.807363	0.900738	1.38611	0.999399	1.33414	1.32445	Cis-retinol/androgen dehydrogenase type 3 OS=Mus musculus OX=10090 GN=Rdh9 PE=2 SV=1	K11154	RDH16;RDH16;RDH16	4	32	35.7	High
Q9EQ08	1.34032	0.422577	0.01304	up	yes	1.343	1.002	1.00546	0.807883	1.24579	0.947296	1.33303	1.26376	1.33988	1.43567	Heparan N-sulfatase OS=Mus musculus OX=10090 GN=Sgsh PE=1 SV=1	K01134;K01135;K01136;K01132;K01565	SGSH;ARSA;GALNS;IDS;ARSB	4	10	56.7	High
Q9D154	1.33587	0.417783	0.03602	up	yes	1.157	0.8661	0.851956	0.961381	0.85543	0.795507	1.38518	0.888431	1.19847	1.15591	Leukocyte elastase inhibitor A OS=Mus musculus OX=10090 GN=Serpinb1a PE=1 SV=1	K13963;K23425	SERPINB1;SERPINB1;SERPINB1;SERPINB;SERPINB	23	53	42.5	High
P10649	1.33291	0.414577	0.03525	up	yes	1.045	0.784	0.782867	0.803421	0.78376	0.765887	1.20825	0.76678	1.11174	1.09297	Glutathione S-transferase Mu 1 OS=Mus musculus OX=10090 GN=Gstm1 PE=1 SV=2	K00799	GST, gst;GST, gst;GST, gst;GST, gst;GST, gst	8	62	26	High
G5E8M7	1.33013	0.411569	0.03459	up	yes	1.191	0.8954	0.813798	1.03972	0.869518	0.858374	1.25551	0.958671	1.41659	1.13394	Glutathione transferase OS=Mus musculus OX=10090 GN=Gstm6 PE=1 SV=1	K00799	GST, gst;GST, gst;GST, gst;GST, gst;GST, gst	3	20	27.3	High
Q99JW5	1.30727	0.386562	0.005623	up	yes	1.107	0.8468	0.803413	0.953335	0.787967	0.842484	1.17685	0.966964	1.17595	1.10962	Epithelial cell adhesion molecule OS=Mus musculus OX=10090 GN=Epcam PE=1 SV=1	K17288	TACSTD2	6	35	35	High
Q9ET22	1.30676	0.385989	0.02668	up	yes	1.18	0.903	0.924801	0.882437	0.926496	0.878201	1.30608	0.90023	1.26456	1.25015	Dipeptidyl peptidase 2 OS=Mus musculus OX=10090 GN=Dpp7 PE=1 SV=2	K01276;K09649;K01285	DPP7;PRCP;PRSS16	8	20	56.2	High
P50637	1.30576	0.384895	0.03116	up	yes	1.042	0.798	0.834025	0.759439	0.861458	0.737149	1.15809	0.898322	0.904323	1.20867	Translocator protein OS=Mus musculus OX=10090 GN=Tspo PE=1 SV=1	K05770	TSPO, BZRP	1	8	18.8	High
Q8BPB5	1.30207	0.38081	0.04574	up	yes	1.244	0.9554	0.938669	0.962794	1.04232	0.87791	1.28088	0.94403	1.27999	1.47209	EGF-containing fibulin-like extracellular matrix protein 1 OS=Mus musculus OX=10090 GN=Efemp1 PE=1 SV=1	K17340;K18262;K19866;K17342	EFEMP1, FBLN3;EFEMP2;FBLN5;FBLN7	7	20	54.9	High
A0A075B5R5	1.30142	0.380089	0.02849	up	yes	1.199	0.9213	0.927573	1.01536	0.89751	0.844598	1.29074	1.40858	1.04061	1.05745	Immunoglobulin heavy variable 4-1 (Fragment) OS=Mus musculus OX=10090 GN=Ighv4-1 PE=1 SV=7			2	33	12.9	High
Q99JR6	1.29981	0.378301	0.01466	up	yes	1.233	0.9486	0.931833	1.0156	0.966897	0.880212	1.32825	0.997091	1.30195	1.3039	Nicotinamide/nicotinic acid mononucleotide adenylyltransferase 3 OS=Mus musculus OX=10090 GN=Nmnat3 PE=1 SV=1	K06210	NMNAT;NMNAT;NMNAT	4	21	27.7	High
Q8BFW7	1.29218	0.369808	0.02493	up	yes	1.099	0.8505	0.801616	1.00951	0.755522	0.835481	1.09981	0.968118	1.06031	1.26726	Lipoma-preferred partner homolog OS=Mus musculus OX=10090 GN=Lpp PE=1 SV=1	K16682;K16676;K12792;K06273	LPP;TRIP6;ZYX;AJUBA, LIMD1, WTIP;AJUBA, LIMD1, WTIP	16	40	65.8	High
P53986	1.28844	0.36563	0.01076	up	yes	1.261	0.9787	0.945875	1.07351	0.940405	0.954992	1.33607	1.05254	1.29686	1.35795	Monocarboxylate transporter 1 OS=Mus musculus OX=10090 GN=Slc16a1 PE=1 SV=1	K08179;K08185;K08182;K08184;K08180	SLC16A1;SLC16A7;SLC16A3;SLC16A8;SLC16A5	5	12	53.2	High
A0A1Y7VJW9	1.28714	0.364168	0.02462	up	yes	1.187	0.9222	0.898437	0.980075	0.94458	0.865604	1.24096	0.945467	1.21612	1.34478	Fibulin-5 OS=Mus musculus OX=10090 GN=Fbln5 PE=1 SV=1	K03907;K18262;K17340;K19866;K17307	FBLN5;EFEMP2;EFEMP1, FBLN3;FBLN1_2;THBD, CD141	4	9	51.7	High
P11688	1.28476	0.361493	0.03305	up	yes	1.243	0.9675	0.927539	0.973118	0.924959	1.0445	1.23197	1.07374	1.15199	1.51405	Integrin alpha-5 OS=Mus musculus OX=10090 GN=Itga5 PE=1 SV=3	K06584;K06484;K06487;K06476;K06485	ITGA5, CD49e;ITGA8;ITGAV, CD51;ITGA2B, CD41;ITGA6, CD49f	24	25	115	High
A6PWS5	1.28415	0.360811	0.04113	up	yes	1.288	1.003	0.934104	1.12132	0.883457	1.07429	1.32933	1.05439	1.25698	1.50931	Macrophage-capping protein (Fragment) OS=Mus musculus OX=10090 GN=Gsn PE=1 SV=1	K05768;K08017	GSN;GSN;AVIL	1	22	28	High
A2AKN8	1.28315	0.359694	0.04676	up	yes	1.224	0.9539	1.04249	0.957106	0.885573	0.93057	1.01364	1.3517	1.444	1.08748	Major urinary protein 5 OS=Mus musculus OX=10090 GN=Mup8 PE=3 SV=1			1	52	20.6	High
Q8VHX6	1.28202	0.358424	0.04422	up	yes	1.251	0.9758	0.885571	1.16834	0.761799	1.08742	1.21976	1.25784	1.12836	1.3978	Filamin-C OS=Mus musculus OX=10090 GN=Flnc PE=1 SV=3	K21073;K04437	FLNA;FLNA;FLNA;ACTN2_3;ACTN2_3	88	48	290.9	High
P10107	1.2817	0.358055	0.01438	up	yes	1.112	0.8676	0.858479	1.02182	0.693226	0.896687	1.14505	1.07627	1.06672	1.16128	Annexin A1 OS=Mus musculus OX=10090 GN=Anxa1 PE=1 SV=2	K17095;K17089;K17091;K17092	ANXA1;ANXA2;ANXA3;ANXA7_11;ANXA7_11	19	55	38.7	High
A2AQN4	1.27526	0.350792	0.03442	up	yes	1.016	0.7967	0.824017	0.843802	0.773142	0.745821	1.12927	0.795754	1.11796	1.02187	Propionate--CoA ligase OS=Mus musculus OX=10090 GN=Acss2 PE=1 SV=1	K01908;K01895;K01907;K01896	ACSS1_2, acs;ACSS1_2, acs;ACSS3, prpE;ACSM;AACS, acsA	17	30	80.3	High
P51661	1.27254	0.347716	0.03132	up	yes	1.136	0.8927	0.917802	0.953019	0.839242	0.860914	1.21308	0.949407	1.32505	1.05686	Corticosteroid 11-beta-dehydrogenase isozyme 2 OS=Mus musculus OX=10090 GN=Hsd11b2 PE=1 SV=2	K11154;K00071;K13368	HSD11B2;HSD17B2;RDH16;RDH16	10	36	42.2	High
A0A0A0MQF6	1.26908	0.343785	0.02426	up	yes	0.7216	0.5686	0.685528	0.56222	0.581597	0.445077	0.75599	0.691693	0.71019	0.728686	Glyceraldehyde-3-phosphate dehydrogenase OS=Mus musculus OX=10090 GN=Gapdh PE=1 SV=1	K00134;K10705	GAPDH, gapA;GAPDHS	2	74	38.6	High
Q3UTJ2	1.26656	0.340916	0.01308	up	yes	0.9541	0.7533	0.76828	0.889078	0.618896	0.736928	0.915819	0.947171	0.96377	0.989589	Sorbin and SH3 domain-containing protein 2 OS=Mus musculus OX=10090 GN=Sorbs2 PE=1 SV=2	K12171;K23714;K23709;K06086	SORBS1, SH3D5, PONSIN, CAP;;;SH3RF, POSH;SH3RF, POSH	2	24	132.3	High
P08207	1.26558	0.339798	0.03258	up	yes	0.9931	0.7847	0.801108	0.825471	0.74902	0.763302	1.07079	0.789346	0.989293	1.12287	Protein S100-A10 OS=Mus musculus OX=10090 GN=S100a10 PE=1 SV=2	K23772;K23758;K23765;K17274;K23761	S100A10;;;;	4	46	11.2	High
O54890	1.24769	0.319261	0.01858	up	yes	1.216	0.9746	0.928733	1.03597	0.903032	1.03065	1.16358	1.06521	1.25398	1.38071	Integrin beta-3 OS=Mus musculus OX=10090 GN=Itgb3 PE=1 SV=2	K05719;K06464;K06588;K06493;K06589	ITGB3, CD61;ITGB5;ITGB6;ITGB1, CD29;ITGB2, CD18	8	14	86.7	High
Q80X50	1.24202	0.312693	0.009211	up	yes	1.09	0.8776	0.9529	0.951893	0.759441	0.846095	1.17558	1.06877	1.08691	1.02746	Ubiquitin-associated protein 2-like OS=Mus musculus OX=10090 GN=Ubap2l PE=1 SV=1			1	12	116.7	High
E9QMK3	1.24031	0.310701	0.02488	up	yes	1.28	1.032	1.0379	0.999966	1.03084	1.0573	1.2699	1.06789	1.31312	1.47014	Versican core protein OS=Mus musculus OX=10090 GN=Vcan PE=1 SV=1	K06795;K06794;K06852;K06848;K06793	VCAN, CSPG2;BCAN;NCAN, CSPG3;HAPLN3;HAPLN1, CRTL1	6	9	74.3	High
Q32M21	1.23824	0.308294	0.04645	up	yes	1.119	0.9037	0.898932	1.04931	0.90116	0.765266	1.22864	1.15847	1.15179	0.935691	Gasdermin-A2 OS=Mus musculus OX=10090 GN=Gsdma2 PE=2 SV=1	K22143;K22141;K20917	GSDMA;GSDMA;GSDMA;GSDMD;GSDMC	1	3	49.8	High
P13020	1.22805	0.296372	0.01603	up	yes	1.182	0.9625	0.943282	1.03422	0.889789	0.98251	1.20896	1.02887	1.17776	1.31327	Gelsolin OS=Mus musculus OX=10090 GN=Gsn PE=1 SV=3	K05768;K08017	GSN;GSN;AVIL	12	28	85.9	High
P45376	1.22143	0.288572	0.03686	up	yes	1.149	0.9407	0.894395	1.09834	0.831427	0.938567	1.20924	0.990257	1.1895	1.20548	Aldo-keto reductase family 1 member B1 OS=Mus musculus OX=10090 GN=Akr1b1 PE=1 SV=3	K00011;K13981	AKR1B;AKR1B;AKR1B;AKR1B;AKR1E2, AKR1CL2	14	53	35.7	High
A0A668KLB7	1.21999	0.286871	0.03045	up	yes	1.118	0.9164	0.923578	0.890809	0.957404	0.89398	1.2333	0.995458	1.24387	0.998629	Chloride intracellular channel protein OS=Mus musculus OX=10090 GN=Clic5 PE=1 SV=1	K05023;K05021;K05026;K05024;K05025	CLIC5;CLIC4;CLIC6;CLIC1;CLIC3	4	15	54.1	High
Q9WUU7	1.21941	0.286188	0.04861	up	yes	1.216	0.9972	0.937566	1.01471	1.01022	1.02637	1.2892	0.96358	1.35289	1.2596	Cathepsin Z OS=Mus musculus OX=10090 GN=Ctsz PE=1 SV=1	K08568;K01275;K09601;K09599	CTSZ;CTSC;CTSP;CTSR	5	15	34	High
Q9EPC1	1.21913	0.285857	0.001492	up	yes	1.022	0.8383	0.879742	0.867554	0.796304	0.809429	1.00443	1.02693	0.966929	1.09162	Alpha-parvin OS=Mus musculus OX=10090 GN=Parva PE=1 SV=1	K21073;K06275	PARV;PARV;PARV;ACTN2_3;ACTN2_3	11	26	42.3	High
O88329	1.21591	0.282031	0.02763	up	yes	1.11	0.9129	0.900196	0.949258	0.908081	0.894063	1.23399	0.919471	1.13587	1.15252	Unconventional myosin-Ia OS=Mus musculus OX=10090 GN=Myo1a PE=2 SV=2	K10356	MYO1;MYO1;MYO1;MYO1;MYO1	38	47	118.6	High
Q91V61	1.21348	0.279157	0.02958	up	yes	1.159	0.9551	0.934953	1.00056	0.897919	0.9868	1.21218	0.96458	1.18149	1.27672	Sideroflexin-3 OS=Mus musculus OX=10090 GN=Sfxn3 PE=1 SV=1	K23501;K23500;K23503	SFXN1_3;SFXN1_3;SFXN2;SFXN5	7	37	35.4	High
Q9D0K2	1.21119	0.276421	0.04074	up	yes	1.139	0.9404	0.925422	0.990578	0.891083	0.954478	1.23007	0.921019	1.18165	1.22303	Succinyl-CoA:3-ketoacid coenzyme A transferase 1, mitochondrial OS=Mus musculus OX=10090 GN=Oxct1 PE=1 SV=1	K01027	OXCT;OXCT;OXCT	16	41	56	High
Q8R2S9	1.20861	0.273349	0.04016	up	yes	0.7103	0.5877	0.645717	0.577649	0.591591	0.535824	0.76299	0.58831	0.756429	0.733466	Actin-related protein 8 OS=Mus musculus OX=10090 GN=Actr8 PE=2 SV=1	K11673	ACTR8, ARP8, INO80N	2	3	70.5	High
Q9JIZ9	1.20833	0.273018	0.002952	up	yes	1.276	1.056	1.03188	1.07917	1.00066	1.11133	1.32888	1.17092	1.26551	1.33834	Phospholipid scramblase 3 OS=Mus musculus OX=10090 GN=Plscr3 PE=1 SV=1			1	3	31.8	High
Q9WTP7	1.2067	0.271065	0.02962	up	yes	1.153	0.9555	0.965814	0.958447	0.966735	0.930818	1.25499	0.951079	1.17948	1.22737	GTP:AMP phosphotransferase AK3, mitochondrial OS=Mus musculus OX=10090 GN=Ak3 PE=1 SV=3	K00939;K00944	AK3;adk, AK;adk, AK;adk, AK;adk, AK	14	65	25.4	High
A2AWP8	1.20511	0.269164	0.04657	up	yes	1.151	0.9551	0.870721	1.00789	0.943011	0.998619	1.09501	0.973595	1.2711	1.26276	Rho guanine nucleotide exchange factor 10-like protein OS=Mus musculus OX=10090 GN=Arhgef10l PE=1 SV=1	K04436;K20689;K20317;K16727	ARHGEF10;ARHGEF10;ARHGEF17;MAPK8IP3, JIP3;SPAG9, JIP4	6	6	139.9	High
D3YVW2	0.829983	-0.268846	0.01818	down	yes	0.9827	1.184	1.20712	1.12149	1.18642	1.21935	0.92296	1.15819	0.924842	0.924842	Golgi integral membrane protein 4 OS=Mus musculus OX=10090 GN=Golim4 PE=1 SV=1	K23540	GOLIM4	5	6	79.9	High
P63037	0.829899	-0.268993	0.009241	down	yes	0.9021	1.087	1.10622	1.14831	1.04646	1.04562	0.854546	1.02373	0.891582	0.838553	DnaJ homolog subfamily A member 1 OS=Mus musculus OX=10090 GN=Dnaja1 PE=1 SV=1	K09505;K09517;K09510;K09503;K09502	DNAJA1;DNAJA4;DNAJA2;DNAJB11;DNAJB4	9	23	44.8	High
D3Z3V3	0.829496	-0.269692	0.008911	down	yes	0.9224	1.112	1.06513	1.06043	1.16105	1.16105	0.830034	1.00118	0.980494	0.877993	Septin-1 OS=Mus musculus OX=10090 GN=Septin1 PE=1 SV=1	K13737;K16942;K16943;K04557;K16944	SEPT1;SEPT4;SEPT5, PNUTL1, CDCREL1;SEPT2;SEPT7, CDC3	5	21	38.8	High
Q61048	0.82934	-0.269964	0.02496	down	yes	0.9554	1.152	1.19346	1.18468	1.13202	1.09692	0.903835	1.12654	0.955396	0.835818	WW domain-binding protein 4 OS=Mus musculus OX=10090 GN=Wbp4 PE=1 SV=4	K13220	WBP4, FBP21	3	12	42.1	High
P46978	0.829167	-0.270266	0.03627	down	yes	0.9751	1.176	1.20537	1.11471	1.20623	1.17687	0.922184	1.18292	0.939451	0.855705	Dolichyl-diphosphooligosaccharide--protein glycosyltransferase subunit STT3A OS=Mus musculus OX=10090 GN=Stt3a PE=1 SV=1	K07151	STT3;STT3	16	22	80.5	High
Q2HXL6	0.829144	-0.270306	0.01228	down	yes	0.9104	1.098	1.10009	1.06579	1.13272	1.09507	0.834037	1.06161	0.882563	0.86332	ER degradation-enhancing alpha-mannosidase-like protein 3 OS=Mus musculus OX=10090 GN=Edem3 PE=1 SV=2	K10086;K01230;K10084;K10085;K23741	EDEM3;EDEM1;EDEM2;MAN1B, MNS3;MAN1A_C, MNS1_2	9	13	104.1	High
Q62241	0.829012	-0.270535	0.009175	down	yes	0.9144	1.103	1.0798	1.0648	1.14685	1.11862	0.826599	1.04451	0.89012	0.896295	U1 small nuclear ribonucleoprotein C OS=Mus musculus OX=10090 GN=Snrpc PE=1 SV=1	K11095	SNRPC	3	18	17.4	High
A0A286YDR2	0.828651	-0.271163	0.008752	down	yes	0.8908	1.075	1.15973	1.00265	1.11599	1.02154	0.844584	0.976805	0.888326	0.853531	Ras-related protein Rab-3 OS=Mus musculus OX=10090 GN=Rab3c PE=1 SV=1	K07882;K07883;K07901;K06108;K07884	RAB3C;RAB3A;RAB3B;RAB3D;RAB8A, MEL	1	24	25.6	High
Q9ESP1	0.828142	-0.272051	0.03355	down	yes	0.9358	1.13	1.09561	1.21139	1.10263	1.10877	0.880732	1.12368	0.912306	0.826354	Stromal cell-derived factor 2-like protein 1 OS=Mus musculus OX=10090 GN=Sdf2l1 PE=1 SV=2			3	19	23.6	High
Q9DCM0	0.827964	-0.272359	0.02742	down	yes	0.8379	1.012	1.03155	0.912705	1.09788	1.00667	0.87954	0.948634	0.770833	0.752408	Persulfide dioxygenase ETHE1, mitochondrial OS=Mus musculus OX=10090 GN=Ethe1 PE=1 SV=2	K01069;K17725	ETHE1;gloB, gloC, HAGH	11	69	27.7	High
J3KMU9	0.827866	-0.272531	0.04424	down	yes	0.9893	1.195	1.23354	1.12378	1.16247	1.25873	0.870072	1.20745	0.950144	0.929451	AT-rich interactive domain-containing protein 5A OS=Mus musculus OX=10090 GN=Arid5a PE=1 SV=1			1	12	6.6	Medium
Q8VCH6	0.827819	-0.272613	0.005478	down	yes	0.8957	1.082	1.13342	1.03014	1.08763	1.07593	0.83334	1.00773	0.878156	0.863542	Delta(24)-sterol reductase OS=Mus musculus OX=10090 GN=Dhcr24 PE=1 SV=1	K00103;K09828	DHCR24, DWF1;GULO	4	7	60.1	High
P50114	0.827728	-0.272772	0.03598	down	yes	1.009	1.219	1.27129	1.13957	1.16167	1.30223	0.976016	1.2041	0.903523	0.953914	Protein S100-B OS=Mus musculus OX=10090 GN=S100b PE=1 SV=2	K23761;K23772;K23765;K23762;K23758	;;;;	2	24	10.7	High
Q8BRM2	0.827178	-0.273731	0.02019	down	yes	0.9496	1.148	1.14893	1.16949	1.1264	1.14697	0.876682	1.13717	0.889413	0.895289	RAB6-interacting golgin OS=Mus musculus OX=10090 GN=Gorab PE=1 SV=1	K19748	GORAB, SCYL1BP1	4	15	41.5	High
Q99KV1	0.826961	-0.274108	0.01654	down	yes	0.9171	1.109	1.1155	1.13372	1.05652	1.13112	0.868298	1.0678	0.923811	0.808448	DnaJ homolog subfamily B member 11 OS=Mus musculus OX=10090 GN=Dnajb11 PE=1 SV=1	K09505;K09517;K09510;K09503;K09502	DNAJB11;DNAJA2;DNAJA1;DNAJA4;DNAJB4	8	21	40.5	High
E9Q7P9	0.826684	-0.274591	0.008792	down	yes	0.9325	1.128	1.07232	1.12573	1.13297	1.17914	0.90304	1.06689	0.903945	0.855968	Cadherin-related family member 2 OS=Mus musculus OX=10090 GN=Cdhr2 PE=1 SV=1	K16501;K06813;K04601;K04600;K16669	CDH23, USH1D;CDHR1, PCDH21;CELSR2;FAT4;CELSR1	15	13	142.5	High
G3UW81	0.825787	-0.276158	0.006699	down	yes	0.9703	1.175	1.12014	1.19412	1.11253	1.27244	0.87755	1.03855	0.992863	0.972194	Cytochrome P450, family 4, subfamily f, polypeptide 40 OS=Mus musculus OX=10090 GN=Cyp4f40 PE=1 SV=1	K17726;K00490	CYP4F;CYP4F;CYP4F2_3;CYP4F2_3;CYP4F2_3	4	19	60.2	High
O89017	0.825709	-0.276294	0.04954	down	yes	0.9314	1.128	1.16573	0.968958	1.2499	1.12592	0.827917	1.08384	0.905262	0.908674	Legumain OS=Mus musculus OX=10090 GN=Lgmn PE=1 SV=1	K01369;K05290	LGMN;PIGK	3	7	49.3	High
Q07417	0.82566	-0.27638	0.04095	down	yes	0.8752	1.06	1.0792	0.899468	1.17335	1.08681	0.905173	0.977449	0.830045	0.788201	Short-chain specific acyl-CoA dehydrogenase, mitochondrial OS=Mus musculus OX=10090 GN=Acads PE=1 SV=2	K00249;K00248;K09478;K00253;K11538	ACADS, bcd;ACADSB;ACADM, acd;ACAD8;IVD, ivd	16	56	44.9	High
Q8BY71	0.825448	-0.276751	0.0118	down	yes	0.8758	1.061	0.941647	1.08886	1.17046	1.04428	0.838178	0.932394	0.853319	0.879397	Histone acetyltransferase type B catalytic subunit OS=Mus musculus OX=10090 GN=Hat1 PE=1 SV=1	K11303	HAT1, KAT1	3	11	49.2	High
Q9JHH9	0.824917	-0.277678	0.02253	down	yes	0.9998	1.212	1.2341	1.14684	1.20314	1.26413	0.959171	1.19281	0.930082	0.916946	Coatomer subunit zeta-2 OS=Mus musculus OX=10090 GN=Copz2 PE=1 SV=1	K20472	COPZ, RET3	3	19	22.9	High
B2RSU7	0.824649	-0.278148	0.01325	down	yes	0.9401	1.14	1.16275	1.09747	1.14869	1.14969	0.876539	1.10651	0.89562	0.88156	GRIP and coiled-coil domain containing 2 OS=Mus musculus OX=10090 GN=Gcc2 PE=1 SV=1	K20282	GCC2	37	24	194.4	High
Q9JMC3	0.823711	-0.279791	0.03508	down	yes	1.07	1.299	1.32942	1.19369	1.31914	1.35307	0.963362	1.27493	1.09807	0.942797	DnaJ homolog subfamily A member 4 OS=Mus musculus OX=10090 GN=Dnaja4 PE=1 SV=1	K09505;K09511;K09510;K09503;K09502	DNAJA4;DNAJA1;DNAJA2;DNAJB5;DNAJB4	4	13	44.9	High
P53569	0.823151	-0.280771	0.01761	down	yes	1.024	1.244	1.19839	1.35259	1.17122	1.25183	0.889105	1.03805	1.15458	1.01615	CCAAT/enhancer-binding protein zeta OS=Mus musculus OX=10090 GN=Cebpz PE=1 SV=2	K14832	MAK21, NOC1, CEBPZ	4	4	120.2	High
J3QNU6	0.822277	-0.282304	0.01113	down	yes	1.004	1.221	1.16559	1.13376	1.25746	1.3284	0.956401	1.12012	0.940029	0.99824	Beta-arrestin-1 OS=Mus musculus OX=10090 GN=Arrb1 PE=1 SV=1	K19627;K13801;K04439	ARRB;ARRB;ARR3;SAG	9	26	47.1	High
A0A494B9H1	0.822212	-0.282418	0.02351	down	yes	0.8773	1.067	1.04173	1.05902	1.13182	1.03718	0.756916	1.03172	0.821523	0.898868	Nucleotide exchange factor SIL1 OS=Mus musculus OX=10090 GN=Sil1 PE=1 SV=1	K14001	SIL1, SLS1	7	27	46.8	High
Q9Z1M2	0.821693	-0.283329	0.04456	down	yes	1	1.217	1.18299	1.32553	1.14517	1.21305	0.894993	1.22662	0.937659	0.940568	Immunity-related GTPase family M member 2 OS=Mus musculus OX=10090 GN=Irgm2 PE=1 SV=1	K14139;K14140	IGTP;IRGM, LRG47	6	21	45.2	High
A0A1Y7VLD5	0.821651	-0.283402	0.02847	down	yes	1.055	1.284	1.20732	1.34193	1.18268	1.40449	0.96087	1.22818	0.998786	1.03196	Serine (or cysteine) peptidase inhibitor, clade B, member 6b OS=Mus musculus OX=10090 GN=Serpinb6b PE=1 SV=1	K13963	SERPINB;SERPINB;SERPINB	1	3	29.6	Medium
Q8R2I1	0.821186	-0.284218	0.01876	down	yes	0.969	1.18	1.24197	1.09606	1.1639	1.21781	0.976162	1.1165	0.946421	0.83675	GDP-fucose transporter 1 OS=Mus musculus OX=10090 GN=Slc35c1 PE=1 SV=1	K15279	SLC35C1, FUCT1	6	19	38.3	High
P61458	0.821066	-0.284429	0.009495	down	yes	0.9393	1.144	1.12135	1.09755	1.15182	1.20418	0.952828	1.04804	0.948068	0.808111	Pterin-4-alpha-carbinolamine dehydratase OS=Mus musculus OX=10090 GN=Pcbd1 PE=1 SV=2	K01724	PCBD, phhB;PCBD, phhB	2	27	12	High
P83093	0.821045	-0.284468	0.007816	down	yes	1.069	1.302	1.25719	1.35459	1.23659	1.35927	1.00246	1.2113	1.06614	0.994967	Stromal interaction molecule 2 OS=Mus musculus OX=10090 GN=Stim2 PE=1 SV=2	K16059;K18196	STIM2;STIM1	4	7	83.9	High
Q9D6M3	0.820989	-0.284566	0.0204	down	yes	0.9466	1.153	1.18741	1.01771	1.25724	1.14852	0.924014	1.06544	0.933737	0.863026	Mitochondrial glutamate carrier 1 OS=Mus musculus OX=10090 GN=Slc25a22 PE=1 SV=1	K15100;K15105;K15123;K15107	SLC25A18_22, GC;SLC25A18_22, GC;SLC25A12_13, AGC;SLC25A1, CTP;SLC25A45_47	8	26	34.6	High
P70277	0.820837	-0.284833	0.009962	down	yes	1.04	1.267	1.24172	1.29819	1.22789	1.30165	0.989315	1.14721	1.12416	0.90057	Alpha-N-acetylgalactosaminide alpha-2,6-sialyltransferase 2 OS=Mus musculus OX=10090 GN=St6galnac2 PE=1 SV=2	K00780;K00781;K03368;K03479;K06616	SIAT7B, ST6GalNAc II;SIAT7A, ST6GalNAc I;SIAT4B;SIAT4A;SIAT6	3	9	42.5	High
Q8BI29	0.820799	-0.284899	0.004406	down	yes	0.9037	1.101	1.11023	1.0489	1.1963	1.04783	0.868148	0.969284	0.927324	0.849858	Specifically androgen-regulated gene protein OS=Mus musculus OX=10090 GN=Sarg PE=1 SV=2			2	5	65.1	High
B2RX12	0.820693	-0.285086	0.01647	down	yes	0.9717	1.184	1.1798	1.05631	1.28916	1.21185	0.987487	1.06573	0.974289	0.859278	ATP-binding cassette sub-family C member 3 OS=Mus musculus OX=10090 GN=Abcc3 PE=1 SV=2	K05669;K05673;K05665;K05666;K05667	ABCC3;ABCC1;ABCC2;ABCC6;ABCC4	27	24	169.1	High
P11440	0.820643	-0.285173	0.03027	down	yes	0.9183	1.119	1.06688	1.26756	1.07281	1.06688	0.795025	0.983842	0.878065	1.01646	Cyclin-dependent kinase 1 OS=Mus musculus OX=10090 GN=Cdk1 PE=1 SV=3	K02206;K02087;K02090;K15595;K15596	CDK1, CDC2;CDK2;CDK17, PCTK2;CDK5;CDK18, PCTK3	6	29	34.1	High
Q80TS8	0.820588	-0.28527	0.02679	down	yes	0.9765	1.19	1.10025	1.28686	1.09653	1.27758	0.940559	1.11139	0.983267	0.870928	Protein sel-1 homolog 3 OS=Mus musculus OX=10090 GN=Sel1l3 PE=2 SV=3			8	10	128.6	High
Q8BJL9	0.820513	-0.285402	0.01555	down	yes	1.056	1.287	1.17255	1.22131	1.31448	1.43799	1.0523	0.954789	1.10538	1.11297	UDP-glucuronosyltransferase OS=Mus musculus OX=10090 GN=Ugt2b35 PE=1 SV=1	K00699	UGT;UGT;UGT;UGT;UGT	1	4	60.4	High
P38060	0.820308	-0.285762	0.03409	down	yes	0.9048	1.103	1.10638	0.963693	1.23375	1.10734	0.871759	1.03456	0.900488	0.812385	Hydroxymethylglutaryl-CoA lyase, mitochondrial OS=Mus musculus OX=10090 GN=Hmgcl PE=1 SV=2	K01640	E4.1.3.4, HMGCL, hmgL;E4.1.3.4, HMGCL, hmgL	11	49	34.2	High
Q9CXF4	0.820207	-0.28594	0.002968	down	yes	1.031	1.257	1.20216	1.22353	1.29653	1.30721	0.962683	1.14162	0.993842	1.02678	TBC1 domain family member 15 OS=Mus musculus OX=10090 GN=Tbc1d15 PE=1 SV=1	K21851;K19945;K20168	TBC1D15;TBC1D17;SGSM2, RUTBC1	14	26	76.5	High
Q9CQU0	0.819618	-0.286976	0.02204	down	yes	0.9442	1.152	1.14465	1.13131	1.15	1.18026	0.864307	1.14376	0.894567	0.874097	Thioredoxin domain-containing protein 12 OS=Mus musculus OX=10090 GN=Txndc12 PE=1 SV=1	K05360;K20357;K20356	TXNDC12;AGR3;AGR2	6	41	19	High
Q9JKN1	0.819584	-0.287037	0.000383	down	yes	1.063	1.297	1.24772	1.31393	1.30275	1.3251	1.03363	1.14627	1.02676	1.04481	Zinc transporter 7 OS=Mus musculus OX=10090 GN=Slc30a7 PE=1 SV=1	K14693;K14692;K14697;K14688;K14689	SLC30A5_7, ZNT5_7, MTP, MSC2;SLC30A10, ZNT10;SLC30A6, ZNT6;SLC30A1, ZNT1;SLC30A2, ZNT2	4	13	41.8	High
Q8BLN5	0.819505	-0.287175	0.01766	down	yes	0.8613	1.051	1.0258	1.04216	1.1214	1.01546	0.800144	1.01805	0.787225	0.839762	Lanosterol synthase OS=Mus musculus OX=10090 GN=Lss PE=1 SV=2	K01852	LSS, ERG7	12	22	83.1	High
A0A1L1SRX2	0.81938	-0.287396	0.03199	down	yes	0.9513	1.161	1.17146	1.11866	1.17863	1.17594	0.881503	1.16789	0.91909	0.836755	AMP deaminase OS=Mus musculus OX=10090 GN=Ampd3 PE=1 SV=1	K01490	AMPD;AMPD;AMPD	12	19	89.5	High
Q8K154	0.819357	-0.287435	0.01053	down	yes	0.9947	1.214	1.10614	1.13935	1.28927	1.31963	0.988489	0.989438	1.06629	0.934406	UDP-glucuronosyltransferase OS=Mus musculus OX=10090 GN=Ugt2b34 PE=1 SV=1	K00699	UGT;UGT;UGT;UGT;UGT	11	24	60.8	High
Q3UWA6	0.819208	-0.287697	0.03606	down	yes	0.8487	1.036	1.07382	0.908673	1.1116	1.05186	0.77954	1.00267	0.843668	0.768999	Heat-stable enterotoxin receptor OS=Mus musculus OX=10090 GN=Gucy2c PE=2 SV=1	K12321;K12320;K12323;K12322	GUCY2C;ANPRA, NPR1;GUCY2F;GUCY2D_E;GUCY2D_E	18	22	123.2	High
E9QAT4	0.818766	-0.288477	0.01651	down	yes	0.9555	1.167	1.10539	1.22358	1.1309	1.20827	0.90983	1.12155	0.931087	0.859665	Protein transport protein Sec16A OS=Mus musculus OX=10090 GN=Sec16a PE=1 SV=1	K20353	SEC16;SEC16	20	14	254	High
D6RI20	0.818548	-0.288862	0.02668	down	yes	0.9356	1.143	1.1505	1.20321	1.06295	1.15426	0.895391	1.11755	0.917042	0.812552	Immediate early response 3-interacting protein 1 OS=Mus musculus OX=10090 GN=Gm50364 PE=3 SV=1	K22939	IER3IP1, YOS1	2	18	16.2	High
Q91YW3	0.817752	-0.290265	0.03377	down	yes	0.9167	1.121	1.13228	1.1055	1.10643	1.14151	0.854383	1.12951	0.894083	0.788834	DnaJ homolog subfamily C member 3 OS=Mus musculus OX=10090 GN=Dnajc3 PE=1 SV=1	K09527;K09509;K09514;K09523;K09513	DNAJC3;DNAJC7;DNAJB8;DNAJB3;DNAJB7	11	23	57.4	High
Q91ZN5	0.817642	-0.290459	0.01343	down	yes	0.964	1.179	1.22116	1.06922	1.19869	1.22656	0.903789	1.10159	0.971219	0.879514	Adenosine 3'-phospho 5'-phosphosulfate transporter 1 OS=Mus musculus OX=10090 GN=Slc35b2 PE=1 SV=1	K15276;K15277;K15275	SLC35B2, PAPST1;SLC35B1;SLC35B3, PAPST2	3	7	47.3	High
P61620	0.817111	-0.291395	0.01462	down	yes	1.041	1.274	1.24005	1.28189	1.25883	1.31518	0.984779	1.22639	1.03771	0.914772	Protein transport protein Sec61 subunit alpha isoform 1 OS=Mus musculus OX=10090 GN=Sec61a1 PE=1 SV=2	K10956	SEC61A;SEC61A	7	14	52.2	High
Q9D662	0.815235	-0.294711	0.0387	down	yes	0.8829	1.083	1.12142	1.08428	1.07809	1.04802	0.828731	1.10019	0.839342	0.763297	Protein transport protein Sec23B OS=Mus musculus OX=10090 GN=Sec23b PE=1 SV=1	K14006	SEC23;SEC23	16	37	86.4	High
Q8CD26	0.814006	-0.296889	0.009629	down	yes	1.081	1.328	1.31551	1.32078	1.28041	1.39711	1.0049	1.26199	1.00402	1.05404	Solute carrier family 35 member E1 OS=Mus musculus OX=10090 GN=Slc35e1 PE=1 SV=2	K15283;K15284	SLC35E1;SLC35E2	5	14	44.3	High
P52293	0.813911	-0.297058	0.01212	down	yes	0.8367	1.028	1.03652	1.10683	0.981633	0.986778	0.72866	0.949904	0.822989	0.845285	Importin subunit alpha-1 OS=Mus musculus OX=10090 GN=Kpna2 PE=1 SV=2	K23583;K15043;K15042	KPNA2_7;KPNA3_4;KPNA3_4;KPNA2_7;KPNA5_6	14	34	57.9	High
G3UYV7	0.813834	-0.297193	0.02177	down	yes	0.953	1.171	1.14001	1.3728	1.09552	1.07483	0.909288	0.983782	0.976539	0.942396	40S ribosomal protein S28 (Fragment) OS=Mus musculus OX=10090 GN=Rps28 PE=1 SV=1	K02979	RP-S28e, RPS28	1	20	6.3	High
F8VQC9	0.813664	-0.297496	0.047	down	yes	0.9528	1.171	1.11112	1.27753	1.09791	1.19565	0.934139	1.17539	0.853134	0.848731	Anion exchange protein OS=Mus musculus OX=10090 GN=Slc4a7 PE=1 SV=1	K13861;K13575;K13857;K13858;K13859	SLC4A7, NBC3;SLC4A10, NCBE;SLC4A8;SLC4A4, NBC1;SLC4A5, NBC4	7	8	127.1	High
P61804	0.813586	-0.297633	0.01126	down	yes	1.03	1.266	1.21106	1.33041	1.2094	1.31135	0.942507	1.19697	0.994725	0.985608	Dolichyl-diphosphooligosaccharide--protein glycosyltransferase subunit DAD1 OS=Mus musculus OX=10090 GN=Dad1 PE=1 SV=3	K12668	OST2, DAD1	3	27	12.5	High
A0A1Y7VNC9	0.81323	-0.298265	0.02282	down	yes	0.8913	1.096	1.09852	1.27123	0.968759	1.04735	0.830773	0.911188	0.895654	0.927637	Geranylgeranyl pyrophosphate synthase (Fragment) OS=Mus musculus OX=10090 GN=Ggps1 PE=1 SV=1	K00804	GGPS1	1	28	17.7	High
Q02819	0.812752	-0.299112	0.02125	down	yes	0.8859	1.09	1.08884	1.06491	1.1008	1.1054	0.829339	1.08148	0.822897	0.810015	Nucleobindin-1 OS=Mus musculus OX=10090 GN=Nucb1 PE=1 SV=2	K20371	NUCB;NUCB	12	34	53.4	High
P46656	0.812243	-0.300017	0.02846	down	yes	0.8691	1.07	1.06804	0.885189	1.21105	1.11707	0.91277	0.848415	0.866802	0.848415	Adrenodoxin, mitochondrial OS=Mus musculus OX=10090 GN=Fdx1 PE=1 SV=1	K22070;K22071	FDX1, ADX;FDX2	1	5	20.1	High
Q6P9S7	0.811416	-0.301486	0.021	down	yes	0.9453	1.165	1.222	1.08568	1.19067	1.16273	0.893468	1.13733	0.893468	0.857059	Polypeptide N-acetylgalactosaminyltransferase 10 OS=Mus musculus OX=10090 GN=Galnt10 PE=2 SV=1	K00710	GALNT;GALNT;GALNT;GALNT;GALNT	8	19	69.1	High
Q99M15	0.811262	-0.301761	0.0154	down	yes	0.9581	1.181	1.26249	1.01633	1.25333	1.1923	0.882058	0.958347	0.944106	1.04786	Proline-serine-threonine phosphatase-interacting protein 2 OS=Mus musculus OX=10090 GN=Pstpip2 PE=1 SV=4	K20042;K12804;K20124;K18618	PSTPIP2;PSTPIP1;FCHO;FCHO;GAS7	3	12	38.9	High
P54763	0.8109	-0.302404	0.02974	down	yes	0.8109	1	1.08362	0.827799	1.11085	0.978815	0.789839	0.866585	0.793965	0.79314	Ephrin type-B receptor 2 OS=Mus musculus OX=10090 GN=Ephb2 PE=1 SV=3	K05105;K05112;K05108;K05110;K05111	EPHB2, ERK, DRT;EPHB1, ELK, NET;EPHB3, HEK2, ETK2;EPHA4, SEK, TYRO1;EPHA7, EHK3, HEK11	13	16	109.8	High
Q3UDR8	0.808936	-0.305902	0.01706	down	yes	0.9505	1.175	1.22359	1.10448	1.21937	1.15095	0.892456	1.12476	0.947364	0.837548	Protein YIPF3 OS=Mus musculus OX=10090 GN=Yipf3 PE=1 SV=1			3	8	38	High
Q91YJ2	0.808909	-0.305951	0.008505	down	yes	0.8898	1.1	1.08364	1.07611	1.14217	1.09953	0.822728	1.04684	0.836108	0.85367	Sorting nexin-4 OS=Mus musculus OX=10090 GN=Snx4 PE=1 SV=1	K17919;K17922;K17921;K17917;K17923	SNX4;SNX7_30;SNX1_2;SNX8, MVP1;SNX9_18_33	14	34	51.7	High
Q9JKR6	0.808349	-0.30695	0.04919	down	yes	0.8617	1.066	1.09081	1.04738	1.05979	1.06599	0.804551	1.0979	0.830252	0.714154	Hypoxia up-regulated protein 1 OS=Mus musculus OX=10090 GN=Hyou1 PE=1 SV=1	K09485;K09486;K09489;K03283	HYOU1;HSP110;HSP110;HSPA4;HSPA1s	30	37	111.1	High
Q5SWT3	0.808054	-0.307477	0.00899	down	yes	0.9632	1.192	1.17919	1.13315	1.22524	1.22885	0.942642	1.1187	0.938128	0.853259	Solute carrier family 25 member 35 OS=Mus musculus OX=10090 GN=Slc25a35 PE=1 SV=2	K15117;K15104;K15112;K15106	SLC25A34_35, OAC1;SLC25A34_35, OAC1;SLC25A11, OGC;SLC25A14_30;SLC25A27, UCP4	15	61	32.6	High
Q99N19	0.807711	-0.308089	0.01176	down	yes	0.9951	1.232	1.23321	1.08753	1.37596	1.23321	0.999528	0.971174	1.07775	0.932064	Cytochrome P450 CYP4F13 OS=Mus musculus OX=10090 GN=Cyp4f13 PE=1 SV=1	K00490;K17726	CYP4F2_3;CYP4F;CYP4F;CYP4F2_3;CYP4F2_3	4	14	59.8	High
A0A571BET0	0.807692	-0.308122	0.01127	down	yes	1.176	1.456	1.39814	1.60566	1.35074	1.46767	1.12742	1.32862	1.16955	1.08001	Voltage-dependent P/Q-type calcium channel subunit alpha OS=Mus musculus OX=10090 GN=Cacna1a PE=1 SV=1	K04344;K04850;K04852;K04849;K04851	CACNA1A, CAV2.1;CACNA1B, CAV2.2;CACNA1E, CAV2.3;CACNA1C, CAV1.2;CACNA1D, CAV1.3	1	1	277.4	High
Q9ET30	0.807655	-0.30819	0.03884	down	yes	0.823	1.019	1.09521	0.960802	1.04951	0.968867	0.780692	1.01815	0.778004	0.715279	Transmembrane 9 superfamily member 3 OS=Mus musculus OX=10090 GN=Tm9sf3 PE=1 SV=1	K17086;K17085	TM9SF1;TM9SF2_4;TM9SF2_4;TM9SF2_4	12	20	67.5	High
H3BIX7	0.807438	-0.308577	0.01118	down	yes	0.977	1.21	1.19525	1.17901	1.22859	1.23799	0.900301	1.15934	0.96271	0.885767	Calcium-transporting ATPase OS=Mus musculus OX=10090 GN=Atp2c1 PE=1 SV=1	K05853;K01537	ATP2C;ATP2C;ATP2A;ATP2A;ATP2A	12	17	101.2	High
Q9D1C1	0.806692	-0.30991	0.002238	down	yes	0.8438	1.046	1.02476	1.08191	1.09643	0.982116	0.796128	0.817902	0.830604	0.930402	Ubiquitin-conjugating enzyme E2 C OS=Mus musculus OX=10090 GN=Ube2c PE=1 SV=1	K10574;K10580;K10573;K06689;K06688	UBE2C, UBC11;UBE2B, RAD6B;UBE2A, UBC2, RAD6A;UBE2N, BLU, UBC13;UBE2D, UBC4, UBC5	4	34	19.6	High
Q9Z110	0.80669	-0.309913	0.01464	down	yes	0.9164	1.136	1.10285	1.09772	1.15668	1.1883	0.851626	1.09943	0.851626	0.862735	Delta-1-pyrroline-5-carboxylate synthase OS=Mus musculus OX=10090 GN=Aldh18a1 PE=1 SV=2	K12657	ALDH18A1, P5CS	26	40	87.2	High
Q99J47	0.806566	-0.310135	0.04352	down	yes	0.909	1.127	1.18354	0.94962	1.22805	1.14601	0.90947	1.05785	0.901614	0.767198	Dehydrogenase/reductase SDR family member 7B OS=Mus musculus OX=10090 GN=Dhrs7b PE=1 SV=1	K11166;K11167;K11165;K11150	DHRS7B;DHRS7C;DHRS7;RDH8	9	34	35	High
E9PW43	0.805942	-0.311252	0.02119	down	yes	0.9494	1.178	1.23539	1.13925	1.21791	1.11983	0.901332	1.14314	0.927551	0.825586	Predicted pseudogene 10320 OS=Mus musculus OX=10090 GN=Gm10320 PE=3 SV=1	K09481	SEC61B, SBH2	3	26	11.8	High
Q9QXJ2	0.805872	-0.311378	0.04334	down	yes	0.9058	1.124	1.12481	1.18571	1.11118	1.07482	0.767618	1.14117	0.890318	0.823969	Signal transducer and activator of transcription OS=Mus musculus OX=10090 GN=Stat2 PE=1 SV=1	K04692;K11224;K11221;K11220;K11222	STAT2;STAT1;STAT3;STAT4;STAT5B	5	8	105.3	High
G5E8Y0	0.804588	-0.313678	0.04383	down	yes	0.947	1.177	1.0862	1.05646	1.26212	1.30122	0.933233	1.1304	0.817654	0.906887	Na(+)/Ca(2+)-exchange protein 1 OS=Mus musculus OX=10090 GN=Slc8a1 PE=1 SV=2	K05849;K23380;K23379	SLC8A, NCX;SLC8A, NCX;SLC8A, NCX;FRAS1;FREM1_2	4	6	107.9	High
P34914	0.804525	-0.31379	0.01592	down	yes	0.9067	1.127	1.19296	0.945864	1.15795	1.21252	0.900564	0.97881	0.874825	0.872766	Bifunctional epoxide hydrolase 2 OS=Mus musculus OX=10090 GN=Ephx2 PE=1 SV=2	K08726;K13701;K13698;K22368;K22369	EPHX2;EPHX3;EPHX4;ABHD4;ABHD8	15	46	62.5	High
P85094	0.804357	-0.314093	0.02228	down	yes	0.7939	0.987	1.02788	0.828867	1.1136	0.977637	0.749063	0.847586	0.781576	0.797339	Isochorismatase domain-containing protein 2A OS=Mus musculus OX=10090 GN=Isoc2a PE=1 SV=1			6	48	22.4	High
Q8BWY7	0.803667	-0.31533	0.03298	down	yes	1.052	1.309	1.17621	1.45634	1.24046	1.36211	1.0083	1.24217	1.04343	0.913211	Zinc transporter ZIP11 OS=Mus musculus OX=10090 GN=Slc39a11 PE=1 SV=1	K14717	SLC39A11, ZIP11	2	7	35.4	High
Q9CPT4	0.803369	-0.315866	0.04875	down	yes	0.9062	1.128	1.20386	1.08402	1.11134	1.11222	0.840807	1.15275	0.876055	0.75533	Myeloid-derived growth factor OS=Mus musculus OX=10090 GN=Mydgf PE=1 SV=1			2	13	18	High
Q99JH8	0.802905	-0.3167	0.007873	down	yes	1.161	1.446	1.45685	1.46485	1.3608	1.50087	1.05163	1.33979	1.1837	1.06964	ER lumen protein-retaining receptor 1 OS=Mus musculus OX=10090 GN=Kdelr1 PE=1 SV=1	K10949	KDELR;KDELR;KDELR	2	13	24.5	High
E9Q1B2	0.802689	-0.317087	0.006103	down	yes	0.9552	1.19	1.22597	1.2711	1.09061	1.17378	0.877393	1.06672	0.909243	0.967635	TLC domain-containing protein 3A OS=Mus musculus OX=10090 GN=Tlcd3a PE=4 SV=1			1	7	25.9	High
Q3U3W2	0.802561	-0.317318	0.02206	down	yes	1.191	1.484	1.33536	1.56019	1.32497	1.71605	1.17193	1.23428	1.18988	1.16721	Transmembrane protein 181A OS=Mus musculus OX=10090 GN=Tmem181a PE=1 SV=1			2	5	54.9	High
Q2TPA8	0.802158	-0.318042	0.04095	down	yes	0.8551	1.066	1.1209	0.835801	1.17812	1.12792	0.809701	0.91109	0.823755	0.875955	Hydroxysteroid dehydrogenase-like protein 2 OS=Mus musculus OX=10090 GN=Hsdl2 PE=1 SV=1	K12405;K13237;K11163;K11161	DHRS1;RDH13;HSD17B4;DECR2	11	24	54.2	High
Q78XF5	0.801564	-0.319111	0.03124	down	yes	0.9226	1.151	1.15861	1.16559	1.1176	1.16122	0.830551	1.16384	0.863705	0.832296	Oligosaccharyltransferase complex subunit OSTC OS=Mus musculus OX=10090 GN=Ostc PE=1 SV=1			1	8	16.8	High
E9Q6W2	0.801126	-0.3199	0.03361	down	yes	0.9253	1.155	1.20717	0.974362	1.27262	1.16697	0.900499	1.05477	0.950987	0.794847	Cytochrome c oxidase assembly factor 3 homolog, mitochondrial OS=Mus musculus OX=10090 GN=Coa3 PE=1 SV=1	K18175	CCDC56, COA3	1	10	9.8	High
Q920D3	0.8	-0.321928	0.01337	down	yes	1.004	1.255	1.13194	1.18817	1.42822	1.27294	0.936372	1.08242	1.03289	0.96491	Mediator of RNA polymerase II transcription subunit 28 OS=Mus musculus OX=10090 GN=Med28 PE=1 SV=2	K15141	MED28	2	15	19.5	High
Q8VDJ3	0.799648	-0.322563	0.02616	down	yes	0.9084	1.136	1.1159	1.14123	1.12857	1.15933	0.816348	1.1358	0.872456	0.809108	Vigilin OS=Mus musculus OX=10090 GN=Hdlbp PE=1 SV=1	K21444;K18406;K13210	FUBP;TDRKH, TDRD2;PCBP3_4	53	41	141.7	High
O35623	0.799486	-0.322856	0.01608	down	yes	0.933	1.167	1.16614	1.18542	1.10829	1.20876	0.860666	1.13468	0.871829	0.864725	BET1 homolog OS=Mus musculus OX=10090 GN=Bet1 PE=1 SV=1	K08504	BET1;BET1	2	25	13.3	High
O54750	0.799043	-0.323655	0.04646	down	yes	1.002	1.254	1.30489	1.10231	1.34173	1.26601	0.862903	1.23941	0.892574	1.01433	Cytochrome P450 2J6 OS=Mus musculus OX=10090 GN=Cyp2j6 PE=2 SV=2	K07418	CYP2J;CYP2J;CYP2J;CYP2J;CYP2J	1	3	57.8	High
Q9D8W7	0.798975	-0.323777	0.0146	down	yes	0.9356	1.171	1.17677	1.07901	1.19933	1.22847	0.918259	1.11097	0.884417	0.828954	OCIA domain-containing protein 2 OS=Mus musculus OX=10090 GN=Ociad2 PE=1 SV=1			8	53	16.9	High
Q8K094	0.79866	-0.324346	0.00986	down	yes	0.8346	1.045	1.11827	0.914136	1.11423	1.03136	0.811058	0.859565	0.764572	0.90302	Poliovirus receptor OS=Mus musculus OX=10090 GN=Pvr PE=1 SV=1	K06539;K06531;K06592;K06593;K06081	PVR, NECL5, CD155;PVRL2, CD112;PVRL1, CD111;PVRL3, CD113;PVRL4	1	5	44.6	High
Q8R086	0.798561	-0.324525	0.02516	down	yes	0.999	1.251	1.25283	1.09876	1.38998	1.26085	0.942913	1.17981	0.948257	0.925101	Sulfite oxidase, mitochondrial OS=Mus musculus OX=10090 GN=Suox PE=1 SV=2	K00387;K23490	SUOX;CYB5;CYB5	11	23	60.7	High
Q7M759	0.798494	-0.324646	0.04288	down	yes	0.9015	1.129	1.09115	1.07707	1.20854	1.13999	0.702375	1.11181	0.909912	0.881739	Alpha/beta hydrolase domain-containing protein 17B OS=Mus musculus OX=10090 GN=Abhd17b PE=1 SV=1	K13704;K13705;K01076	ABHD17;ABHD17;ABHD17;ABHD12B;ABHD12	4	27	32.2	High
Q3UVK0	0.798244	-0.325099	0.04723	down	yes	0.7818	0.9794	1.04284	0.80332	1.1271	0.94438	0.778705	0.877164	0.781545	0.689714	Endoplasmic reticulum metallopeptidase 1 OS=Mus musculus OX=10090 GN=Ermp1 PE=1 SV=2			10	13	100.1	High
Q9EPJ9	0.798224	-0.325135	0.01349	down	yes	0.8988	1.126	1.13097	1.07399	1.14996	1.14815	0.810807	1.08484	0.830704	0.868689	ADP-ribosylation factor GTPase-activating protein 1 OS=Mus musculus OX=10090 GN=Arfgap1 PE=1 SV=2	K12493;K12492;K12486;K12488	ARFGAP1;ARFGAP2_3;ARFGAP2_3;SMAP;ASAP	8	24	45.3	High
Q99K94	0.798121	-0.32532	0.03836	down	yes	0.9346	1.171	1.13435	1.25467	1.13059	1.16255	0.816625	1.18511	0.874905	0.861745	Signal transducer and activator of transcription OS=Mus musculus OX=10090 GN=Stat1 PE=1 SV=1	K11221;K11224;K04692;K11220;K11222	STAT1;STAT3;STAT4;STAT2;STAT5B	27	41	83.1	High
Q8BTJ4	0.797652	-0.326168	0.02494	down	yes	0.9173	1.15	1.21477	1.01591	1.19315	1.17802	0.833272	1.10777	0.871097	0.857047	Bis(5'-adenosyl)-triphosphatase enpp4 OS=Mus musculus OX=10090 GN=Enpp4 PE=1 SV=1	K18424;K12354;K01513;K18398;K08743	ENPP4;ENPP5;ENPP1_3, CD203;ENPP6;ENPP7	3	7	51.6	High
S4R1H6	0.797516	-0.326415	0.01207	down	yes	0.9953	1.248	1.24582	1.23791	1.19308	1.31439	0.878358	1.18692	0.957478	0.958357	Transmembrane protein 208 OS=Mus musculus OX=10090 GN=Tmem208 PE=1 SV=1			1	11	11.1	High
O08912	0.796937	-0.327462	0.02532	down	yes	0.9627	1.208	1.16175	1.30066	1.13533	1.23504	0.89414	1.18391	0.903514	0.869424	Polypeptide N-acetylgalactosaminyltransferase 1 OS=Mus musculus OX=10090 GN=Galnt1 PE=1 SV=1	K00710	GALNT;GALNT;GALNT;GALNT;GALNT	10	21	64.2	High
O08832	0.796306	-0.328605	0.02745	down	yes	0.9269	1.164	1.21762	1.0028	1.28475	1.15138	0.874802	1.09052	0.895389	0.847055	Polypeptide N-acetylgalactosaminyltransferase 4 OS=Mus musculus OX=10090 GN=Galnt4 PE=1 SV=1	K00710	GALNT;GALNT;GALNT;GALNT;GALNT	13	31	66.5	High
Q9WUH1	0.796253	-0.328701	0.003146	down	yes	1.02	1.281	1.32114	1.29363	1.17807	1.33306	0.946043	1.10379	1.08086	0.948794	Transmembrane protein 115 OS=Mus musculus OX=10090 GN=Tmem115 PE=1 SV=1			2	10	38.1	High
Q9R1K9	0.795775	-0.329568	0.000833	down	yes	1.017	1.278	1.18593	1.30247	1.34762	1.27412	1.00113	0.999034	0.979085	1.09038	Centrin-2 OS=Mus musculus OX=10090 GN=Cetn2 PE=1 SV=1	K10840;K02183;K16466;K16465	CETN2;CETN1;CETN3, CDC31;CALM	3	22	19.8	High
P51660	0.795558	-0.329962	0.01789	down	yes	0.8775	1.103	1.16722	0.939136	1.20861	1.09733	0.814976	0.984202	0.860961	0.849925	Peroxisomal multifunctional enzyme type 2 OS=Mus musculus OX=10090 GN=Hsd17b4 PE=1 SV=3	K12405;K13370;K08764;K00019	HSD17B4;HSD17B8;SCP2, SCPX;E1.1.1.30, bdh	21	38	79.4	High
Q64FW2	0.794675	-0.331564	0.006982	down	yes	0.9401	1.183	1.18085	1.01907	1.27411	1.25984	0.900122	0.973397	0.932478	0.954365	All-trans-retinol 13,14-reductase OS=Mus musculus OX=10090 GN=Retsat PE=1 SV=3	K09516	RETSAT	12	21	67.3	High
G3X9Y6	0.794571	-0.331751	0.03679	down	yes	0.8343	1.05	1.08835	0.866018	1.18273	1.06112	0.81157	0.960395	0.820645	0.744417	Aldo-keto reductase family 1, member C19 OS=Mus musculus OX=10090 GN=Akr1c19 PE=1 SV=1	K13374	AKR1C13;AKR1C13	13	67	37	High
Q80Y55	0.793727	-0.333286	0.003658	down	yes	0.8477	1.068	1.10323	1.04917	1.06633	1.05346	0.795999	0.984803	0.820887	0.789133	BSD domain-containing protein 1 OS=Mus musculus OX=10090 GN=Bsdc1 PE=1 SV=1			5	15	46.9	High
Q07797	0.793303	-0.334057	0.02009	down	yes	0.8647	1.09	1.03702	1.09461	1.1162	1.1108	0.767988	1.06761	0.83907	0.784184	Galectin-3-binding protein OS=Mus musculus OX=10090 GN=Lgals3bp PE=1 SV=1	K17300;K09624;K13912	LGALS3BP;DMBT1;DMBT1;PRSS12	10	23	64.5	High
Q80UQ2	0.792634	-0.335274	0.04948	down	yes	0.8608	1.086	1.1477	0.980746	1.16	1.05544	0.768977	1.10113	0.8217	0.751403	Ras association domain-containing protein 6 OS=Mus musculus OX=10090 GN=Rassf6 PE=1 SV=1	K09851;K09850;K09854	RASSF6;RASSF2_4;RASSF2_4;RASSF1	3	12	41.2	High
P58021	0.792294	-0.335892	0.0162	down	yes	0.9151	1.155	1.17045	1.05028	1.26282	1.13458	0.905895	1.06104	0.913069	0.780344	Transmembrane 9 superfamily member 2 OS=Mus musculus OX=10090 GN=Tm9sf2 PE=1 SV=1	K17086;K17085	TM9SF2_4;TM9SF2_4;TM9SF2_4;TM9SF1	14	26	75.3	High
Q8CFV9	0.792081	-0.33628	0.01128	down	yes	0.8602	1.086	1.13115	0.988317	1.10074	1.12378	0.806778	1.01504	0.839953	0.779133	Riboflavin kinase OS=Mus musculus OX=10090 GN=Rfk PE=1 SV=2	K00861	RFK, FMN1	5	21	17.4	High
Q5SSI6	0.791479	-0.337377	0.03311	down	yes	0.9846	1.244	1.23918	1.36733	1.09261	1.27771	0.918407	1.16464	1.03734	0.817902	U3 small nucleolar RNA-associated protein 18 homolog OS=Mus musculus OX=10090 GN=Utp18 PE=1 SV=1	K14553	UTP18	5	12	61.2	High
Q5XKN4	0.791454	-0.337422	0.001807	down	yes	0.9632	1.217	1.21044	1.1656	1.1911	1.30274	0.876384	1.05044	0.991544	0.934403	Protein jagunal homolog 1 OS=Mus musculus OX=10090 GN=Jagn1 PE=1 SV=2			2	7	21.1	High
B1AZA8	0.791388	-0.337542	0.02212	down	yes	1.066	1.347	1.23526	1.24964	1.51199	1.3898	0.985493	1.1589	0.928891	1.19124	Transmembrane protein 245 (Fragment) OS=Mus musculus OX=10090 GN=Tmem245 PE=1 SV=1			2	4	52.8	High
Q91WC9	0.791192	-0.3379	0.03409	down	yes	1.042	1.317	1.27155	1.24666	1.37113	1.3787	0.916539	1.3235	0.94468	0.982563	Diacylglycerol lipase-beta OS=Mus musculus OX=10090 GN=Daglb PE=1 SV=2	K13806	DAGL;DAGL	5	9	73.9	High
Q9CRA9	0.79113	-0.338013	0.02039	down	yes	1.106	1.398	1.19564	1.49171	1.3245	1.57904	1.01459	1.18818	1.08381	1.13706	FGFR1 oncogene partner 2 homolog OS=Mus musculus OX=10090 GN=Fgfr1op2 PE=1 SV=1	K12656	SIKE	3	13	29.4	High
Q9CQ06	0.789045	-0.34182	0.005659	down	yes	1.066	1.351	1.17317	1.42065	1.32764	1.48211	1.08181	1.06022	1.07683	1.0461	39S ribosomal protein L24, mitochondrial OS=Mus musculus OX=10090 GN=Mrpl24 PE=1 SV=1	K02895	RP-L24, MRPL24, rplX	4	21	24.9	High
Q9Z0S9	0.788134	-0.343487	0.02854	down	yes	0.8701	1.104	1.10742	1.11494	1.09896	1.09426	0.793478	1.11118	0.819797	0.755881	Prenylated Rab acceptor protein 1 OS=Mus musculus OX=10090 GN=Rabac1 PE=1 SV=1	K20359	RABAC1, PRAF1	2	16	20.6	High
Q3UX10	0.788114	-0.343524	0.04067	down	yes	1.22	1.548	1.23999	1.65773	1.49046	1.80506	1.17239	1.20446	1.17933	1.32406	Tubulin alpha chain-like 3 OS=Mus musculus OX=10090 GN=Tubal3 PE=2 SV=2	K07374	TUBA;TUBA;TUBA;TUBA;TUBA	3	15	50	High
Q3UHZ7	0.787674	-0.34433	0.007131	down	yes	0.9074	1.152	1.17463	1.09919	1.18834	1.1472	0.87032	1.07348	0.882321	0.803457	UDP-N-acetylhexosamine pyrophosphorylase OS=Mus musculus OX=10090 GN=Uap1 PE=1 SV=1	K00972;K00963	UAP1;UAP1;UGP2, galU, galF	21	47	58.5	High
Q8BMQ8	0.787522	-0.344608	0.01409	down	yes	0.9088	1.154	1.12935	1.14619	1.11588	1.22616	0.883546	0.795157	0.853241	1.10326	Vacuolar fusion protein MON1 homolog B OS=Mus musculus OX=10090 GN=Mon1b PE=2 SV=1	K20195	MON1;MON1	2	3	60	High
Q9D735	0.787226	-0.34515	0.01955	down	yes	0.8258	1.049	1.04693	1.01298	0.9149	1.22141	0.753628	0.895095	0.847939	0.806442	Telomerase RNA component interacting RNase OS=Mus musculus OX=10090 GN=Trir PE=1 SV=1			1	7	18.4	High
Q8CHP5	0.786776	-0.345975	0.04917	down	yes	0.8151	1.036	1.05353	0.934306	1.08733	1.06761	0.809449	1.02067	0.615123	0.815082	Partner of Y14 and mago OS=Mus musculus OX=10090 GN=Pym1 PE=1 SV=2	K14294	WIBG, PYM	2	33	22.7	High
Q8BGT1	0.786588	-0.346321	0.009722	down	yes	0.8621	1.096	1.09681	0.937958	1.2275	1.11993	0.853507	0.916845	0.837421	0.840437	Leucine-rich repeat transmembrane protein FLRT3 OS=Mus musculus OX=10090 GN=Flrt3 PE=1 SV=1	K10170;K16362	FLRT;FLRT;FLRT;TLR8, CD288	3	7	72.8	High
F7D3W5	0.785641	-0.348057	0.0104	down	yes	0.9247	1.177	1.18005	1.15419	1.18781	1.18694	0.867196	1.1292	0.849097	0.853406	Phosphodiesterase OS=Mus musculus OX=10090 GN=Gm45837 PE=1 SV=1	K13762;K18438;K13756;K13298;K18283	PDE2A;PDE11;PDE10;PDE5;PDE6B	23	31	107.6	High
B2KGA7	0.785573	-0.348183	0.02347	down	yes	0.9529	1.213	1.29505	1.13128	1.22544	1.19883	0.890746	1.18962	0.864134	0.867204	Protein archease OS=Mus musculus OX=10090 GN=Zbtb8os PE=1 SV=1			2	13	19.6	High
Q9D809	0.784431	-0.350282	0.03184	down	yes	0.8817	1.124	1.09949	0.927659	1.31205	1.15511	0.881969	0.968383	0.794563	0.881969	RIKEN cDNA 2200002D01 gene OS=Mus musculus OX=10090 GN=2200002D01Rik PE=1 SV=1			2	23	12.1	High
A0A0R4J0P7	0.784298	-0.350527	0.04844	down	yes	0.949	1.21	1.22426	1.08436	1.29376	1.23599	0.873153	1.20801	0.957996	0.75672	Solute carrier family 22 member 18 OS=Mus musculus OX=10090 GN=Slc22a18 PE=1 SV=1	K08214	SLC22A18	4	9	43.3	High
P70677	0.784007	-0.351062	0.03159	down	yes	0.8922	1.138	1.14746	1.00557	1.23278	1.16453	0.812483	1.11334	0.833139	0.809789	Caspase-3 OS=Mus musculus OX=10090 GN=Casp3 PE=1 SV=1	K04397;K04396;K02187;K04399;K04398	CASP3;CASP7;CASP6;CASP8;CASP9	8	41	31.5	High
Q5U4C2	0.78347	-0.352051	0.001304	down	yes	0.8626	1.101	1.14201	1.06548	1.11965	1.07838	0.853111	0.973484	0.810121	0.81356	Dipeptidyl aminopeptidase-like protein 6 OS=Mus musculus OX=10090 GN=Dpp6 PE=1 SV=1	K08655;K08674;K23014;K23013;K01278	DPP6;DPP10;DPP4, CD26;FAP;DPP8	2	3	91.1	High
P05532	0.782912	-0.353077	0.007111	down	yes	0.9301	1.188	1.2029	1.12986	1.16154	1.25658	0.864974	1.09378	0.831534	0.930096	Mast/stem cell growth factor receptor Kit OS=Mus musculus OX=10090 GN=Kit PE=1 SV=3	K04363;K05091;K05090;K05089;K05092	KIT, SCFR, CD117;CSF1R, FMS, CD115;PDGFRA, CD140A;PDGFRB, CD140B;FLT3, FLK2, CD135	7	9	109.3	High
P37040	0.782504	-0.353829	0.01722	down	yes	0.8811	1.126	1.19007	0.944433	1.20727	1.16139	0.838342	1.01134	0.838342	0.836431	NADPH--cytochrome P450 reductase OS=Mus musculus OX=10090 GN=Por PE=1 SV=2	K13241;K13240;K00327;K00597	POR;MTRR;NOS1;NOS2	26	51	77	High
Q61165	0.781991	-0.354776	0.005437	down	yes	0.8641	1.105	1.11416	1.01269	1.20485	1.08991	0.826815	0.983957	0.801673	0.843876	Sodium/hydrogen exchanger 1 OS=Mus musculus OX=10090 GN=Slc9a1 PE=1 SV=1	K14723;K13961;K05742;K12040;K14722	SLC9A1, NHE1;SLC9A2, NHE2;SLC9A4, NHE4;SLC9A5, NHE5;SLC9A3, NHE3	6	10	91.4	High
E9PWW9	0.781734	-0.35525	0.006799	down	yes	0.9287	1.188	1.1265	1.19721	1.18272	1.24661	0.868392	1.1035	0.84454	0.898207	Remodeling and spacing factor 1 OS=Mus musculus OX=10090 GN=Rsf1 PE=1 SV=2	K17586;K11446;K11655;K11657	RSF1;BAZ1A, ACF1;PHRF1;KDM5, JARID1	4	4	161.7	High
Q6XPS7	0.781274	-0.3561	0.04675	down	yes	0.8219	1.052	1.17555	0.879327	1.10726	1.04472	0.737796	1.02004	0.783053	0.746848	L-threonine aldolase OS=Mus musculus OX=10090 GN=Tha1 PE=1 SV=1	K01620	ltaE	4	13	43.5	High
Q9EPQ7	0.780713	-0.357136	0.01341	down	yes	0.8541	1.094	1.08197	0.965923	1.18562	1.14221	0.79318	1.00136	0.834815	0.786979	StAR-related lipid transfer protein 5 OS=Mus musculus OX=10090 GN=Stard5 PE=1 SV=2	K16931;K22291	STAR;STARD3	4	30	23.9	High
O88630	0.780567	-0.357405	0.02233	down	yes	0.9078	1.163	1.19685	1.08175	1.18923	1.18415	0.824474	1.14184	0.861712	0.803317	Golgi SNAP receptor complex member 1 OS=Mus musculus OX=10090 GN=Gosr1 PE=1 SV=2	K08495	GOSR1, GOS1	7	28	28.5	High
D3YWH4	0.7797	-0.359009	0.04135	down	yes	0.8834	1.133	1.2001	1.02416	1.20728	1.10226	0.797945	1.13816	0.835647	0.762038	Transmembrane 9 superfamily member (Fragment) OS=Mus musculus OX=10090 GN=Tm9sf1 PE=1 SV=1	K17086;K17085	TM9SF1;TM9SF2_4;TM9SF2_4;TM9SF2_4	8	22	54.8	High
Q31125	0.778577	-0.361088	0.009083	down	yes	0.9958	1.279	1.2332	1.23052	1.26896	1.38519	0.897026	1.18849	0.956929	0.940835	Zinc transporter SLC39A7 OS=Mus musculus OX=10090 GN=Slc39a7 PE=1 SV=2	K14716;K14712;K14713;K14710;K14719	SLC39A7, KE4, ZIP7;SLC39A13, ZIP13;SLC39A4, ZIP4;SLC39A10, ZIP10;SLC39A6, LIV1, ZIP6	1	2	50.6	High
Q60766	0.778122	-0.361931	0.0388	down	yes	0.8785	1.129	1.10718	1.06738	1.20954	1.12993	0.752731	1.13941	0.856982	0.765051	Immunity-related GTPase family M protein 1 OS=Mus musculus OX=10090 GN=Irgm1 PE=1 SV=1	K14139;K14140	IRGM, LRG47;IGTP	11	24	46.5	High
Q61420	0.776094	-0.365697	0.004911	down	yes	0.9934	1.28	1.24368	1.36777	1.24622	1.26407	0.959778	1.16888	0.933428	0.911329	CMP-sialic acid transporter OS=Mus musculus OX=10090 GN=Slc35a1 PE=1 SV=2	K15274;K15272;K15273	SLC35A1_2_3;SLC35A1_2_3;SLC35A1_2_3;SLC35A5;SLC35A4	4	13	36.4	High
P13597	0.77594	-0.365983	0.0112	down	yes	1.032	1.33	1.28688	1.16734	1.5356	1.32914	0.982609	1.11784	0.997098	1.0297	Intercellular adhesion molecule 1 OS=Mus musculus OX=10090 GN=Icam1 PE=1 SV=1	K06523;K06769;K06490	ICAM1, CD54;ICAM5, TLCN;ICAM2, CD102	5	9	58.8	High
Q99M07	0.775834	-0.36618	0.00082	down	yes	0.9535	1.229	1.30291	1.15644	1.23713	1.21975	0.962814	1.04101	0.920613	0.889582	Cytochrome c oxidase assembly factor 5 OS=Mus musculus OX=10090 GN=Coa5 PE=1 SV=1	K18178	COA5, PET191	2	38	8.4	High
Q7TN37	0.775477	-0.366845	0.005036	down	yes	0.8949	1.154	1.13167	1.05422	1.20823	1.22319	0.875573	1.02518	0.869412	0.809569	Transient receptor potential cation channel subfamily M member 4 OS=Mus musculus OX=10090 GN=Trpm4 PE=1 SV=1	K04977;K04983;K04980;K04979;K04978	TRPM4;TRPM5;TRPM2;TRPM8;TRPM3	12	12	135.7	High
Q9ERD6	0.774759	-0.368181	0.008466	down	yes	0.9638	1.244	1.25738	1.32005	1.29175	1.1088	0.847012	1.04108	1.07544	0.891486	Ras-specific guanine nucleotide-releasing factor RalGPS2 OS=Mus musculus OX=10090 GN=Ralgps2 PE=1 SV=2	K17639;K03099;K04349;K12326	RASGRF1;RASGRF2;RGL3;SOS	2	4	65.5	High
O08738	0.774714	-0.368265	0.005942	down	yes	0.9467	1.222	1.15131	1.18892	1.30543	1.24213	1.00086	1.08159	0.845829	0.858672	Caspase-6 OS=Mus musculus OX=10090 GN=Casp6 PE=1 SV=1	K04397;K04396;K02187;K04399;K04398	CASP6;CASP3;CASP7;CASP8;CASP9	8	34	31.6	High
Q8BH60	0.773541	-0.370449	0.0192	down	yes	0.9414	1.217	1.23718	1.13959	1.25559	1.23626	0.84589	1.1893	0.871669	0.858779	Golgi-associated PDZ and coiled-coil motif-containing protein OS=Mus musculus OX=10090 GN=Gopc PE=1 SV=1			8	21	50.6	High
Q01320	0.772194	-0.372964	0.000742	down	yes	0.922	1.194	1.18166	1.24686	1.12968	1.21602	0.826596	0.936727	0.929679	0.994876	DNA topoisomerase 2-alpha OS=Mus musculus OX=10090 GN=Top2a PE=1 SV=2	K03164	TOP2;TOP2	17	20	172.7	High
Q9JJW0	0.771528	-0.37421	0.03168	down	yes	0.8888	1.152	1.05748	1.08177	1.09766	1.37144	0.795844	1.00515	0.976184	0.77809	Peroxisomal membrane protein 4 OS=Mus musculus OX=10090 GN=Pxmp4 PE=1 SV=3	K13350	PXMP4, PMP24	2	12	24.2	High
Q5SXR2	0.771513	-0.374238	0.03271	down	yes	0.9181	1.19	1.26249	1.02297	1.32033	1.15493	0.825934	1.1251	0.919933	0.80153	Vacuole membrane protein 1 (Fragment) OS=Mus musculus OX=10090 GN=Vmp1 PE=1 SV=1	K21248	VMP1	1	10	8.3	Medium
P11725	0.771454	-0.374347	0.03126	down	yes	0.854	1.107	1.1106	1.03218	1.20095	1.08332	0.82675	1.08247	0.82334	0.683547	Ornithine transcarbamylase, mitochondrial OS=Mus musculus OX=10090 GN=Otc PE=1 SV=1	K00611;K11540	OTC, argF, argI;CAD	13	35	39.7	High
Q9JL27	0.770837	-0.375503	0.02965	down	yes	0.9119	1.183	1.1879	1.02449	1.27367	1.24748	0.843928	1.14095	0.864692	0.797884	Galactoside alpha-(1,2)-fucosyltransferase 2 OS=Mus musculus OX=10090 GN=Fut2 PE=1 SV=1	K00718	FUT1_2;FUT1_2;FUT1_2	13	40	39.2	High
Q9CR64	0.770416	-0.37629	0.03196	down	yes	1	1.298	1.18995	1.37703	1.24267	1.38298	0.873604	1.28434	0.935682	0.906769	Protein kish-A OS=Mus musculus OX=10090 GN=Tmem167a PE=1 SV=1			2	25	8.1	High
P61924	0.770235	-0.376629	0.0163	down	yes	0.9497	1.233	1.22898	1.18263	1.24625	1.27533	0.876333	1.1908	0.921777	0.809985	Coatomer subunit zeta-1 OS=Mus musculus OX=10090 GN=Copz1 PE=1 SV=1	K20472	COPZ, RET3	3	26	20.2	High
A0A0R4J034	0.769901	-0.377255	0.03716	down	yes	0.8569	1.113	1.13165	1.08841	1.12646	1.10398	0.777987	1.13597	0.806522	0.707082	Pyridoxal-dependent decarboxylase domain-containing protein 1 OS=Mus musculus OX=10090 GN=Pdxdc1 PE=1 SV=1	K01580;K01590;K18966	GADL1, CSADC, ADC;hdc, HDC;E4.1.1.15, gadB, gadA, GAD	32	52	87.4	High
Q9R0H0	0.768551	-0.379787	0.02951	down	yes	0.87	1.132	1.24256	0.893576	1.24256	1.14917	0.81788	0.991883	0.849339	0.82083	Peroxisomal acyl-coenzyme A oxidase 1 OS=Mus musculus OX=10090 GN=Acox1 PE=1 SV=5	K00232;K10214	E1.3.3.6, ACOX1, ACOX3;ACOX2;E1.3.3.6, ACOX1, ACOX3	3	55	74.6	High
Q9WU03	0.767122	-0.382472	0.02632	down	yes	0.8423	1.098	1.0792	1.01311	1.19708	1.1042	0.732707	1.07116	0.820223	0.745209	Kunitz-type protease inhibitor 2 OS=Mus musculus OX=10090 GN=Spint2 PE=1 SV=1	K23620;K15619;K23421;K03909;K23621	SPINT2;SPINT1;AMBP;TFPI;WFIKKN	4	23	27.9	High
Q8C102	0.766778	-0.383119	0.01304	down	yes	0.9186	1.198	1.23347	1.12462	1.22728	1.20692	0.848516	1.14674	0.845861	0.833472	Polypeptide N-acetylgalactosaminyltransferase 5 OS=Mus musculus OX=10090 GN=Galnt5 PE=2 SV=2	K00710	GALNT;GALNT;GALNT;GALNT;GALNT	12	15	105.7	High
A2AER4	0.764919	-0.386621	0.005325	down	yes	0.9921	1.297	1.33665	1.2155	1.32633	1.31001	0.980934	1.18113	0.92079	0.885562	UDP-galactose translocator OS=Mus musculus OX=10090 GN=Slc35a2 PE=1 SV=1	K15274;K15272;K15273	SLC35A1_2_3;SLC35A1_2_3;SLC35A1_2_3;SLC35A4;SLC35A5	2	5	41	High
Q9D2H9	0.763443	-0.389408	0.01197	down	yes	0.9314	1.22	1.0819	1.15802	1.24726	1.39337	0.852669	1.06265	0.888541	0.921789	Dynein axonemal assembly factor 1 OS=Mus musculus OX=10090 GN=Dnaaf1 PE=1 SV=1	K19750	DNAAF1, LRRC50, ODA7	1	1	69.7	Medium
Q9Z2A9	0.762791	-0.390641	0.01565	down	yes	0.8856	1.161	1.25127	0.971585	1.27511	1.14673	0.841372	1.01743	0.867965	0.815697	Glutathione hydrolase 5 proenzyme OS=Mus musculus OX=10090 GN=Ggt5 PE=1 SV=2	K00681;K18592	GGT1_5, CD224;GGT1_5, CD224;ggt;ggt	9	24	61.6	High
Q9D0I4	0.761784	-0.392546	0.02645	down	yes	0.9309	1.222	1.29875	1.07204	1.25265	1.26582	0.831229	1.18681	0.863212	0.842517	Syntaxin-17 OS=Mus musculus OX=10090 GN=Stx17 PE=1 SV=1	K08491	STX17	4	20	33.2	High
Q8BT35	0.760178	-0.395591	0.01696	down	yes	1.027	1.351	1.40486	1.0709	1.47353	1.45472	0.990938	1.11323	0.991879	1.01351	Mitoregulin OS=Mus musculus OX=10090 GN=Mtln PE=1 SV=1			1	11	6.5	Medium
Q9D5V6	0.759118	-0.397603	0.02563	down	yes	0.8783	1.157	1.20957	0.997242	1.23886	1.18212	0.781251	1.10798	0.827927	0.795894	Synapse-associated protein 1 OS=Mus musculus OX=10090 GN=Syap1 PE=1 SV=1			10	32	41.3	High
B1ASK8	0.755814	-0.403897	0.00796	down	yes	1.04	1.376	1.20706	1.43197	1.3893	1.47731	0.855913	1.12527	1.07193	1.10838	Ubiquitin-conjugating enzyme E2 J2 OS=Mus musculus OX=10090 GN=Ube2j2 PE=1 SV=1	K10574;K04554;K10578;K10573	UBE2J2, NCUBE2, UBC6;UBE2J1, NCUBE1, UBC6;UBE2B, RAD6B;UBE2A, UBC2, RAD6A	2	10	30.3	High
Q9WU84	0.755768	-0.403985	0.002462	down	yes	0.9893	1.309	1.29901	1.25932	1.47992	1.19748	0.946418	1.00826	0.966725	1.03595	Copper chaperone for superoxide dismutase OS=Mus musculus OX=10090 GN=Ccs PE=1 SV=1	K04565;K16627;K04569	CCS;SOD1;SOD3	2	6	28.9	High
P61022	0.755687	-0.404139	0.02233	down	yes	0.7541	0.9979	1.07359	0.82522	1.10416	0.98857	0.737336	0.898775	0.694349	0.685752	Calcineurin B homologous protein 1 OS=Mus musculus OX=10090 GN=Chp1 PE=1 SV=2	K17612;K06268;K17610;K17611	CHP, CHP1;CHP2;PPP3R, CNB;PPP3R, CNB;TESC, CHP3	6	37	22.4	High
Q64520	0.755409	-0.40467	0.03474	down	yes	0.803	1.063	1.09869	1.03843	1.06254	1.05327	0.765912	1.08015	0.705661	0.66024	Guanylate kinase OS=Mus musculus OX=10090 GN=Guk1 PE=1 SV=2	K00942;K06091;K21098;K21880	E2.7.4.8, gmk;MPP5, PALS1;DLG3;MPP1	6	49	21.9	High
Q9D4F2	0.755071	-0.405315	0.03116	down	yes	0.9008	1.193	1.08377	1.27196	1.32201	1.09578	0.758445	1.1178	0.954642	0.772459	Phospholipid phosphatase 6 OS=Mus musculus OX=10090 GN=Plpp6 PE=1 SV=1	K22904	PLPP6	2	10	31.7	High
A0A0R4J0B0	0.750913	-0.413282	0.04536	down	yes	1.028	1.369	1.2354	1.1963	1.57103	1.47472	0.973184	1.32502	0.911207	0.904532	Prominin-1 OS=Mus musculus OX=10090 GN=Prom1 PE=1 SV=1	K06532;K15602	PROM1, CD133;PROM2	6	10	90.5	High
E0CZE8	0.749801	-0.415421	0.03004	down	yes	0.941	1.255	1.1895	1.18099	1.31799	1.33216	0.862601	1.24996	0.836147	0.815361	Bax inhibitor 1 (Fragment) OS=Mus musculus OX=10090 GN=Tmbim6 PE=1 SV=1	K21889	TMBIM6, BI1, TEGT	2	28	3.8	High
Q3UKU4	0.749543	-0.415917	0.01207	down	yes	0.82	1.094	1.08353	0.939473	1.22049	1.13223	0.751789	0.962806	0.815703	0.74976	Protein FAM83F OS=Mus musculus OX=10090 GN=Fam83f PE=1 SV=1	K16805	FAM83D, CHICA	5	13	55	High
Q8C407	0.749529	-0.415943	0.04479	down	yes	0.796	1.062	1.0683	0.962032	1.15686	1.06033	0.705215	1.08247	0.74418	0.65208	Protein YIPF4 OS=Mus musculus OX=10090 GN=Yipf4 PE=1 SV=1	K22942;K22943;K20363	YIPF4;YIPF6;YIPF5_7, YIP1;YIPF5_7, YIP1	3	13	27.3	High
Q9DBB5	0.748475	-0.417974	0.003511	down	yes	0.9079	1.213	1.12355	1.15979	1.37725	1.19086	0.878124	0.980642	0.830489	0.942327	Eukaryotic translation initiation factor 4E type 3 OS=Mus musculus OX=10090 GN=Eif4e3 PE=1 SV=1	K03259	EIF4E;EIF4E;EIF4E	2	9	22.8	High
Q8C0R9	0.747336	-0.420172	0.04403	down	yes	1.683	2.252	1.69497	2.44245	2.22283	2.64762	1.56879	1.668	1.55337	1.94253	Leucine-rich repeat and death domain-containing protein 1 OS=Mus musculus OX=10090 GN=Lrrd1 PE=2 SV=2			1	1	97.1	Medium
Q9DCM2	0.74639	-0.421999	0.02631	down	yes	0.827	1.108	1.14752	0.86186	1.29665	1.12428	0.783423	0.917056	0.826031	0.781487	Glutathione S-transferase kappa 1 OS=Mus musculus OX=10090 GN=Gstk1 PE=1 SV=3	K13299	GSTK1	14	69	25.7	High
Q99JZ0	0.745182	-0.424335	0.009824	down	yes	1.044	1.401	1.37712	1.40653	1.32117	1.49758	0.980681	1.30315	0.986372	0.903858	Syntenin-2 OS=Mus musculus OX=10090 GN=Sdcbp2 PE=2 SV=1	K17254;K04531;K20055	SDCBP;APBA1, X11;APBA2, X11L	2	9	31.5	High
Q8CJ00	0.743435	-0.427721	0.001947	down	yes	0.9739	1.31	1.24921	1.24921	1.43904	1.30409	0.873152	1.09627	0.955021	0.971215	NADPH oxidase activator 1 OS=Mus musculus OX=10090 GN=Noxa1 PE=1 SV=1	K08010;K21432;K20045;K12171	NOXA1;NCF2, P67PHOX;ITSN;ITSN;SH3RF, POSH	6	19	48.8	High
Q8BH58	0.740201	-0.43401	0.02093	down	yes	0.9556	1.291	1.20387	1.24645	1.18832	1.52481	0.858369	1.1744	0.905037	0.884568	TIP41-like protein OS=Mus musculus OX=10090 GN=Tiprl PE=1 SV=1	K17607	TIPRL, TIP41	4	20	31.2	High
Q3TML0	0.739983	-0.434437	0.025	down	yes	0.8495	1.148	1.15698	1.09145	1.15339	1.1893	0.78173	1.13903	0.778139	0.699139	Protein disulfide-isomerase A6 OS=Mus musculus OX=10090 GN=Pdia6 PE=1 SV=1	K09530;K09584;K13984;K09583;K09582	PDIA6, TXNDC7;PDIA4, ERP72;TXNDC5, ERP46;DNAJC10;PDIA5	13	41	48.7	High
Q922W5	0.739024	-0.436306	0.01499	down	yes	0.8787	1.189	1.22178	1.25152	1.19853	1.08419	0.820163	1.12881	0.807148	0.758806	Pyrroline-5-carboxylate reductase 1, mitochondrial OS=Mus musculus OX=10090 GN=Pycr1 PE=1 SV=1	K00286	proC;proC;proC	4	24	32.4	High
P47867	0.738468	-0.437393	0.00968	down	yes	0.9253	1.253	1.29027	1.05885	1.36642	1.2962	0.855124	1.08654	0.921385	0.838312	Secretogranin-3 OS=Mus musculus OX=10090 GN=Scg3 PE=1 SV=1			8	15	53.3	High
G3X9T7	0.736467	-0.441308	0.0476	down	yes	0.9088	1.234	1.1627	1.12916	1.36021	1.28195	0.785376	1.26425	0.827301	0.758358	Galectin-9 OS=Mus musculus OX=10090 GN=Lgals9 PE=1 SV=1	K10091;K06832;K10093;K06831	LGALS9;LGALS4;LGALS8;LGALS3	8	27	40	High
Q9QYZ9	0.734529	-0.445108	0.04266	down	yes	0.819	1.115	1.11858	0.835496	1.34466	1.16183	0.799127	0.958363	0.757843	0.760792	Serine protease 30 OS=Mus musculus OX=10090 GN=Prss30 PE=2 SV=2	K09628;K09629;K01324;K09626	PRSS27;PRSS33;PRSS22, BSSP4;KLKB1	3	15	33.7	High
Q8K3K7	0.733825	-0.446492	0.02031	down	yes	0.7962	1.085	1.20066	0.864017	1.11242	1.16133	0.770986	0.949376	0.751804	0.712481	1-acyl-sn-glycerol-3-phosphate acyltransferase beta OS=Mus musculus OX=10090 GN=Agpat2 PE=1 SV=1	K13509	AGPAT1_2;AGPAT1_2	8	35	31	High
Q8BLF1	0.733581	-0.446972	0.04407	down	yes	0.7908	1.078	1.18316	0.774487	1.24141	1.11308	0.765603	0.91861	0.73204	0.746847	Neutral cholesterol ester hydrolase 1 OS=Mus musculus OX=10090 GN=Nceh1 PE=1 SV=1	K13616;K14349;K14350	NCEH1, AADACL1;AADAC;AADACL2;AADACL2	11	31	45.7	High
H3BJ78	0.732068	-0.44995	0.007033	down	yes	0.9839	1.344	1.28389	1.31139	1.38617	1.3939	0.906581	1.23662	0.931506	0.861029	Synaptogyrin-2 (Fragment) OS=Mus musculus OX=10090 GN=Syngr2 PE=3 SV=1			1	7	15.7	High
Q3UHH8	0.73093	-0.452196	0.00046	down	yes	0.8413	1.151	1.11038	1.2093	1.19387	1.09222	0.836293	0.937939	0.781839	0.809066	Glucoside xylosyltransferase 1 OS=Mus musculus OX=10090 GN=Gxylt1 PE=1 SV=2	K23800;K13676	GXYLT;GXYLT;XXYLT1	2	5	46.5	High
Q8CC21	0.728733	-0.456538	0.01395	down	yes	0.9663	1.326	1.19732	1.22136	1.32354	1.56053	0.929414	1.15095	0.855569	0.929414	Tetratricopeptide repeat protein 19, mitochondrial OS=Mus musculus OX=10090 GN=Ttc19 PE=1 SV=1	K18169	TTC19	2	6	41.2	High
Q9CUG5	0.728264	-0.457466	0.01648	down	yes	0.9817	1.348	1.2544	1.12014	1.4896	1.5288	1.00156	1.12308	0.929039	0.873179	Ankyrin repeat domain-containing protein 53 (Fragment) OS=Mus musculus OX=10090 GN=Ankrd53 PE=2 SV=1	K21441	ANKRD53	1	2	40.3	Medium
Q64462	0.727211	-0.459554	0.001393	down	yes	0.7483	1.029	0.940307	1.0314	1.15185	0.992938	0.740914	0.808728	0.742939	0.700429	Cytochrome P450 4B1 OS=Mus musculus OX=10090 GN=Cyp4b1 PE=1 SV=1	K07425;K07426	CYP4B1;CYP4A;CYP4A;CYP4A;CYP4A	4	10	58.9	High
A0A2I3BPM1	0.726543	-0.460879	0.01048	down	yes	1.177	1.62	1.4183	1.45607	1.68974	1.91637	1.09943	1.20308	1.14247	1.26194	ERO1-like protein alpha (Fragment) OS=Mus musculus OX=10090 GN=Ero1a PE=1 SV=1	K10976;K10950	ERO1L;ERO1LB	1	53	26.7	High
Q91YL7	0.726362	-0.461239	0.005545	down	yes	0.8266	1.138	1.20117	1.01936	1.18456	1.14785	0.786838	1.00712	0.778097	0.734391	PGAP2-interacting protein OS=Mus musculus OX=10090 GN=Cwh43 PE=1 SV=1			6	9	78.1	High
P26339	0.7255	-0.462952	0.01567	down	yes	0.8706	1.2	1.25951	0.967866	1.38677	1.18421	0.924385	0.961503	0.833181	0.763187	Chromogranin-A OS=Mus musculus OX=10090 GN=Chga PE=1 SV=1	K19990	CHGA	6	16	51.8	High
Q64378	0.725113	-0.463723	0.006096	down	yes	0.8056	1.111	1.15033	0.985658	1.16689	1.14021	0.778665	0.982898	0.713347	0.747386	Peptidyl-prolyl cis-trans isomerase FKBP5 OS=Mus musculus OX=10090 GN=Fkbp5 PE=1 SV=1	K09568;K09571;K09572	FKBP4_5;FKBP4_5;FKBP1;FKBP1;FKBP6	18	36	50.9	High
Q91WT9	0.724541	-0.46486	0.02769	down	yes	0.8296	1.145	1.23192	0.914428	1.2847	1.14731	0.78542	1.03506	0.799661	0.698298	Cystathionine beta-synthase OS=Mus musculus OX=10090 GN=Cbs PE=1 SV=3	K01697	CBS	12	29	61.5	High
O88428	0.723519	-0.466897	0.04887	down	yes	0.806	1.114	1.15702	0.810703	1.34822	1.14079	0.778236	0.96853	0.771021	0.706087	Bifunctional 3'-phosphoadenosine 5'-phosphosulfate synthase 2 OS=Mus musculus OX=10090 GN=Papss2 PE=1 SV=2	K13811	PAPSS;PAPSS	22	46	70.3	High
Q8VD00	0.721507	-0.470915	0.03304	down	yes	0.9863	1.367	1.32885	1.42423	1.23614	1.48039	0.863523	1.36629	0.891157	0.8243	Sigma intracellular receptor 2 OS=Mus musculus OX=10090 GN=Tmem97 PE=1 SV=1			2	9	20.8	High
A2A8S2	0.718045	-0.477855	0.005471	down	yes	0.9033	1.258	1.20792	1.25938	1.25523	1.30752	0.792912	1.13902	0.881722	0.799552	Protein YIPF (Fragment) OS=Mus musculus OX=10090 GN=Yipf1 PE=1 SV=8	K22940	YIPF1_2;YIPF1_2	2	8	27.4	High
Q8C7U7	0.717806	-0.478334	0.02935	down	yes	0.8506	1.185	1.23961	1.02857	1.26805	1.20199	0.724854	1.16253	0.767062	0.747793	Polypeptide N-acetylgalactosaminyltransferase 6 OS=Mus musculus OX=10090 GN=Galnt6 PE=2 SV=1	K00710	GALNT;GALNT;GALNT;GALNT;GALNT	7	13	71.5	High
G3X939	0.714837	-0.484315	0.03209	down	yes	0.8528	1.193	1.10345	1.39545	1.13046	1.14396	0.824962	1.1313	0.814836	0.640145	Sodium/hydrogen exchanger 3 OS=Mus musculus OX=10090 GN=Slc9a3 PE=1 SV=1	K13961;K14723;K12040;K14722;K05742	SLC9A3, NHE3;SLC9A5, NHE5;SLC9A2, NHE2;SLC9A1, NHE1;SLC9A4, NHE4	6	8	93	High
A0A0U1RQ96	0.714829	-0.484331	0.02405	down	yes	0.7713	1.079	1.03517	1.11459	1.02662	1.14107	0.669631	1.05822	0.737955	0.619242	Actin, gamma-enteric smooth muscle (Fragment) OS=Mus musculus OX=10090 GN=Actg2 PE=3 SV=1	K12314;K12315;K05692;K10354;K12313	ACTA2;ACTG2;ACTC1;ACTA1;ACTB_G1	1	69	22	High
P16014	0.713299	-0.487421	0.02264	down	yes	0.8367	1.173	1.25964	0.942542	1.31577	1.17396	0.851943	1.03117	0.78301	0.680594	Secretogranin-1 OS=Mus musculus OX=10090 GN=Chgb PE=1 SV=2			12	17	77.9	High
P21661	0.713184	-0.487654	0.005018	down	yes	0.8601	1.206	1.37997	1.08698	1.22929	1.128	0.743765	0.93044	0.825802	0.940485	Neuroendocrine convertase 2 OS=Mus musculus OX=10090 GN=Pcsk2 PE=1 SV=1	K01359;K08672;K08654;K01360;K01349	PCSK2;PCSK1;FURIN, PCSK3;PCSK6;PCSK5	1	2	70.7	High
B2B9E1	0.710642	-0.492806	0.02612	down	yes	0.8748	1.231	1.25077	1.05804	1.29168	1.3235	0.824393	1.18532	0.718026	0.771664	Triple QxxK/R motif-containing protein OS=Mus musculus OX=10090 GN=Triqk PE=2 SV=1			1	8	9.7	Medium
P55096	0.708951	-0.496241	0.01971	down	yes	0.8316	1.173	1.21484	0.931519	1.35959	1.18571	0.731165	1.00301	0.837962	0.754113	ATP-binding cassette sub-family D member 3 OS=Mus musculus OX=10090 GN=Abcd3 PE=1 SV=2	K05677;K05676;K05675;K05673;K05678	ABCD3, PMP70;ABCD1, ALD;ABCD2, ALDL1;ABCD4, PXMP1L;ABCC4	18	32	75.4	High
Q3TQC7	0.708341	-0.497484	0.01922	down	yes	0.7813	1.103	1.16765	0.868459	1.27308	1.10402	0.769678	0.930198	0.75543	0.669946	Ectonucleoside triphosphate diphosphohydrolase 5 OS=Mus musculus OX=10090 GN=Entpd5 PE=1 SV=1	K01510;K01511	ENTPD5_6;ENTPD5_6;ENTPD1_3_8, CD39;ENTPD1_3_8, CD39;ENTPD1_3_8, CD39	10	33	49.8	High
A0A0N4SVF0	0.707882	-0.49842	0.04519	down	yes	0.8622	1.218	1.1816	1.31525	1.15096	1.22502	0.658932	1.26247	0.801942	0.725329	Thymosin beta-10 OS=Mus musculus OX=10090 GN=Tmsb10 PE=1 SV=1	K05764;K13785	TMSB10;TMSB4	1	19	7.3	Medium
Q8BK48	0.707657	-0.498878	0.03753	down	yes	0.7671	1.084	1.13082	0.801492	1.29595	1.10789	0.783145	0.900567	0.774888	0.609764	Pyrethroid hydrolase Ces2e OS=Mus musculus OX=10090 GN=Ces2e PE=1 SV=1	K03927	CES2;CES2;CES2;CES2;CES2	11	30	62.3	High
Q8R2Y3	0.707523	-0.499151	0.004542	down	yes	0.9311	1.316	1.25403	1.23655	1.37473	1.3997	0.787882	1.14249	0.939379	0.854474	Dolichol kinase OS=Mus musculus OX=10090 GN=Dolk PE=1 SV=1	K00902	DOLK	2	4	59.1	High
O35874	0.707293	-0.499619	0.006723	down	yes	0.8728	1.234	1.23761	1.17265	1.17924	1.34492	0.819646	1.10958	0.795171	0.76693	Neutral amino acid transporter A OS=Mus musculus OX=10090 GN=Slc1a4 PE=1 SV=1	K05612;K05615;K05614;K05617;K05616	SLC1A4, SATT;SLC1A5;SLC1A6, EAAT4;SLC1A3, EAAT1;SLC1A1, EAAT3	5	12	56	High
A0A0R4J101	0.707156	-0.499899	0.01025	down	yes	0.751	1.062	1.13866	0.863233	1.20775	1.03782	0.697978	0.866034	0.711049	0.728789	Anion exchange protein OS=Mus musculus OX=10090 GN=Slc4a2 PE=1 SV=1	K13861;K13855;K13856;K13858;K06573	SLC4A2, AE2;SLC4A3, AE3;SLC4A1, AE1, CD233;SLC4A7, NBC3;SLC4A10, NCBE	7	9	136.7	High
Q62469	0.70712	-0.499974	0.01668	down	yes	0.874	1.236	1.19415	1.17037	1.29633	1.28136	0.78191	1.18799	0.792481	0.733463	Integrin alpha-2 OS=Mus musculus OX=10090 GN=Itga2 PE=1 SV=2	K06586;K06587;K06481;K06480;K06461	ITGA2, CD49b;ITGA1, CD49a;ITGA11;ITGA10;ITGAM, CD11b	18	18	128.9	High
A0A0A0MQC6	0.7	-0.514573	0.03159	down	yes	0.8603	1.229	1.18318	1.25801	1.2295	1.24643	0.739544	1.25356	0.736872	0.711038	Endosome/lysosome-associated apoptosis and autophagy regulator 1 OS=Mus musculus OX=10090 GN=Elapor1 PE=1 SV=1			15	18	111.1	High
P31428	0.697905	-0.518898	0.01143	down	yes	0.8661	1.241	1.19537	1.27421	1.20993	1.28363	0.79261	1.16709	0.787468	0.7172	Dipeptidase 1 OS=Mus musculus OX=10090 GN=Dpep1 PE=1 SV=2	K01273	DPEP;DPEP;DPEP	15	55	45.7	High
Q9JMG2	0.696777	-0.521231	0.02814	down	yes	0.7783	1.117	1.2008	0.971643	1.19905	1.09672	0.686508	1.08622	0.717121	0.623534	C1GALT1-specific chaperone 1 OS=Mus musculus OX=10090 GN=C1galt1c1 PE=2 SV=1	K09653;K00731	C1GALT2, C1GALT1C1;C1GALT1	11	38	36	High
Q8VHC3	0.695812	-0.52323	0.03464	down	yes	0.8308	1.194	1.28966	0.933423	1.29611	1.25652	0.707895	1.13041	0.710657	0.774173	Selenoprotein M OS=Mus musculus OX=10090 GN=Selenom PE=1 SV=3			4	36	16.4	High
P14432	0.693395	-0.528251	0.03141	down	yes	0.8293	1.196	1.26416	0.934245	1.35668	1.2275	0.814672	1.09309	0.757068	0.652333	H-2 class I histocompatibility antigen, TLA(B) alpha chain OS=Mus musculus OX=10090 GN=H2-T3 PE=1 SV=2	K06751	MHC1;MHC1;MHC1;MHC1;MHC1	5	20	43.5	High
Q9Z0S5	0.691947	-0.531267	0.00974	down	yes	0.7819	1.13	1.13024	1.05222	1.08059	1.25893	0.780658	0.982303	0.781671	0.583065	Claudin-15 OS=Mus musculus OX=10090 GN=Cldn15 PE=1 SV=2	K06087	CLDN;CLDN;CLDN;CLDN;CLDN	1	6	24.3	High
P52927	0.69172	-0.531739	0.03599	down	yes	0.7519	1.087	1.11662	0.820005	1.34649	1.06365	0.727843	0.915345	0.616614	0.747971	High mobility group protein HMGI-C OS=Mus musculus OX=10090 GN=Hmga2 PE=1 SV=1			1	8	11.8	High
E9Q4Z2	0.690727	-0.533813	0.01391	down	yes	0.8268	1.197	1.26385	0.972349	1.2717	1.27868	0.721871	1.05701	0.755036	0.773363	Acetyl-CoA carboxylase 2 OS=Mus musculus OX=10090 GN=Acacb PE=1 SV=1	K11262;K01965;K01946;K01958;K01968	ACACB;ACACA;PCCA, pccA;E6.4.1.4A;PC, pyc	12	11	275.6	High
Q9JI67	0.690048	-0.535231	0.03773	down	yes	0.8598	1.246	1.30244	1.11242	1.26741	1.30331	0.759528	1.26828	0.756025	0.655324	Beta-1,3-galactosyltransferase 5 OS=Mus musculus OX=10090 GN=B3galt5 PE=2 SV=1	K07819;K07820;K03877;K00741;K00719	B3GALT5;B3GALT2;B3GALT1;B3GALNT1, B3GALT3;B3GNT2	8	28	35.9	High
Q8R2Y0	0.684979	-0.545869	0.02695	down	yes	0.798	1.165	1.21369	0.896001	1.3492	1.20202	0.711132	1.04408	0.708439	0.728183	Monoacylglycerol lipase ABHD6 OS=Mus musculus OX=10090 GN=Abhd6 PE=1 SV=1	K13700	ABHD6	11	32	38.2	High
Q9R0X2	0.683615	-0.548743	0.01485	down	yes	0.7677	1.123	1.18988	0.913812	1.36895	1.0191	0.733911	0.86407	0.718988	0.753808	ADAM DEC1 OS=Mus musculus OX=10090 GN=Adamdec1 PE=2 SV=1	K08634;K06540;K06834;K16071;K08614	ADAMDEC1;ADAM28;ADAM7;ADAM8, CD156a;ADAM9	3	7	52.9	High
Q80VA0	0.681646	-0.552905	0.0231	down	yes	0.8282	1.215	1.22291	1.1355	1.2558	1.24455	0.734768	1.19695	0.733903	0.647353	N-acetylgalactosaminyltransferase 7 OS=Mus musculus OX=10090 GN=Galnt7 PE=1 SV=2	K00710	GALNT;GALNT;GALNT;GALNT;GALNT	27	47	75.4	High
A2ALS5	0.679398	-0.557671	0.02098	down	yes	0.7222	1.063	1.16604	0.934157	1.08252	1.06778	0.609914	1.00392	0.709152	0.565699	Rap1 GTPase-activating protein 1 OS=Mus musculus OX=10090 GN=Rap1gap PE=1 SV=2	K17708;K17700;K17701;K17702;K17703	RAP1GAP, RAPGAP;RAP1GAP2;SIPA1L3, SPAL3;SIPA1L1, E6TP1;SIPA1L2, SPAL2	5	10	73.4	High
Q8VCC1	0.678275	-0.560058	0.04144	down	yes	0.8492	1.252	1.2801	0.877009	1.602	1.248	0.847745	0.980849	0.808097	0.759953	15-hydroxyprostaglandin dehydrogenase [NAD(+)] OS=Mus musculus OX=10090 GN=Hpgd PE=1 SV=1	K00069;K00019;K08683;K11539	HPGD;CBR4;HSD17B10;E1.1.1.30, bdh	8	37	29.2	High
Q6P2L7	0.677006	-0.562759	0.02869	down	yes	0.8774	1.296	1.46616	0.9986	1.40856	1.30871	0.759538	1.18198	0.812343	0.755698	Protein GOLM2 OS=Mus musculus OX=10090 GN=Golm2 PE=1 SV=1			3	8	49.4	High
Q9CT10	0.67432	-0.568494	0.000518	down	yes	0.9427	1.398	1.52348	1.37471	1.46791	1.22509	0.948067	0.950632	0.977137	0.895057	Ran-binding protein 3 OS=Mus musculus OX=10090 GN=Ranbp3 PE=1 SV=2	K15304	RANBP3	9	21	52.5	High
Q8C0N2	0.674026	-0.569124	0.03866	down	yes	0.8304	1.232	1.26048	0.970127	1.2728	1.42589	0.747523	1.18481	0.712329	0.677134	Glycerol-3-phosphate acyltransferase 3 OS=Mus musculus OX=10090 GN=Gpat3 PE=1 SV=1	K13510;K13512;K13506	GPAT3_4, AGPAT9, AGPAT6;GPAT3_4, AGPAT9, AGPAT6;LPCAT1_2;LPCAT4, AGPAT7;LPCAT1_2	2	10	49	High
A0JNU3	0.673718	-0.569782	0.00792	down	yes	0.828	1.229	1.22746	1.00409	1.44664	1.23917	0.750609	0.969793	0.781563	0.810006	60 kDa lysophospholipase OS=Mus musculus OX=10090 GN=Aspg PE=1 SV=1	K13278	ASPG	2	4	60.6	High
Q8CFA2	0.673328	-0.570619	0.01056	down	yes	0.8154	1.211	1.22377	1.0857	1.26109	1.27229	0.698522	1.11182	0.732108	0.719047	Aminomethyltransferase, mitochondrial OS=Mus musculus OX=10090 GN=Amt PE=1 SV=1	K00605;K17509	gcvT, AMT;PDPR	5	14	44	High
Q922Q5	0.672741	-0.571876	0.01875	down	yes	0.8712	1.295	1.32688	1.14499	1.37281	1.33515	0.742639	1.23777	0.772953	0.731615	Adenosine 3'-phospho 5'-phosphosulfate transporter 2 OS=Mus musculus OX=10090 GN=Slc35b3 PE=2 SV=1	K15276;K15277;K15275	SLC35B3, PAPST2;SLC35B1;SLC35B2, PAPST1	4	9	40.9	High
P43241	0.671347	-0.57487	0.01671	down	yes	0.8224	1.225	1.21351	1.09337	1.31941	1.27402	0.721378	1.15922	0.708919	0.70002	Homeobox protein CDX-2 OS=Mus musculus OX=10090 GN=Cdx2 PE=1 SV=1	K22234;K09305;K09312;K09304	CDX2;CDX1_4;CDX1_4;HOX_5;HOX_4	5	22	33.5	High
Q9QZS5	0.671048	-0.575512	0.01143	down	yes	0.8066	1.202	1.30929	0.935466	1.35408	1.20875	0.809334	0.961058	0.76729	0.688685	Serine/threonine-protein kinase Sgk2 OS=Mus musculus OX=10090 GN=Sgk2 PE=1 SV=1	K13304;K04456;K13302;K13303	SGK2;SGK1;SGK3;AKT;AKT	4	17	41.3	High
P70419	0.668417	-0.58118	0.03199	down	yes	0.8148	1.219	1.27491	1.06469	1.27852	1.25686	0.694776	1.22077	0.697482	0.646055	Polypeptide N-acetylgalactosaminyltransferase 3 OS=Mus musculus OX=10090 GN=Galnt3 PE=1 SV=3	K00710	GALNT;GALNT;GALNT;GALNT;GALNT	12	21	72.9	High
P62960	0.667768	-0.582582	0.000258	down	yes	1.011	1.514	1.43491	1.43675	1.5434	1.64177	0.984426	1.13888	0.971555	0.95041	Y-box-binding protein 1 OS=Mus musculus OX=10090 GN=Ybx1 PE=1 SV=3	K09277;K09276;K18754;K06099	YBX1, NSEP1;YBX2;CSDA, ZONAB;LIN28	2	17	35.7	High
Q78IQ7	0.666525	-0.58527	0.007697	down	yes	0.9378	1.407	1.30272	1.15726	1.58277	1.58361	0.852132	0.91065	1.09624	0.892258	Zinc transporter ZIP4 OS=Mus musculus OX=10090 GN=Slc39a4 PE=1 SV=1	K14716;K14714;K14712;K14710;K14720	SLC39A4, ZIP4;SLC39A10, ZIP10;SLC39A8, ZIP8;SLC39A6, LIV1, ZIP6;SLC39A14, ZIP14	2	5	71	High
Q9DAA6	0.666018	-0.586368	0.0305	down	yes	0.7526	1.13	1.18967	0.744848	1.31688	1.26682	0.710378	0.823636	0.771111	0.705454	Exosome complex component CSL4 OS=Mus musculus OX=10090 GN=Exosc1 PE=1 SV=1	K07573	CSL4, EXOSC1	3	21	21.4	High
A0A0A6YWC2	0.664804	-0.588999	0.02029	down	yes	0.6781	1.02	1.16033	0.77736	1.16299	0.979061	0.663625	0.845778	0.567662	0.635191	La ribonucleoprotein domain family, member 1B OS=Mus musculus OX=10090 GN=Larp1b PE=1 SV=1	K18757;K18763;K11090;K18733	LARP1;LARP1;LARP4;LA, SSB;LARP6	1	3	38.7	Medium
Q5SF07	0.664144	-0.590431	0.02073	down	yes	0.7724	1.163	1.22899	0.898124	1.3505	1.17291	0.685024	1.01402	0.713998	0.676613	Insulin-like growth factor 2 mRNA-binding protein 2 OS=Mus musculus OX=10090 GN=Igf2bp2 PE=1 SV=1	K13197;K17392;K17391;K13210	IGF2BP2;IGF2BP1;IGF2BP3;FUBP;FUBP	7	17	65.5	High
Q9CR60	0.663582	-0.591653	0.009183	down	yes	1.004	1.513	1.56412	1.62384	1.18818	1.67682	1.01576	1.21173	0.853444	0.933342	Vesicle transport protein GOT1B OS=Mus musculus OX=10090 GN=Golt1b PE=1 SV=1			1	10	15.4	High
A0A2K6EDL8	0.65953	-0.60049	0.01064	down	yes	1.263	1.915	2.31555	1.97429	1.70776	1.66292	1.01194	1.26768	1.48025	1.29342	Collagen alpha-1(XX) chain OS=Mus musculus OX=10090 GN=Col20a1 PE=1 SV=1	K16628;K08133;K08132	COL14A;COL12A;COL7A	1	1	145.2	Low
Q3V403	0.65902	-0.601605	0.003317	down	yes	1.063	1.613	1.76781	1.42953	1.47827	1.77658	1.00546	0.888478	1.16924	1.19069	Signal-induced proliferation-associated protein 1 OS=Mus musculus OX=10090 GN=Sipa1 PE=1 SV=1	K08013;K17701;K17702;K17703	SIPA1;SIPA1L1, E6TP1;SIPA1L2, SPAL2;SIPA1L3, SPAL3	2	3	75.1	High
Q8BGT9	0.656856	-0.606351	0.02435	down	yes	0.7856	1.196	1.26598	1.02524	1.26946	1.22339	0.659353	1.15821	0.683687	0.641102	Polypeptide N-acetylgalactosaminyltransferase 12 OS=Mus musculus OX=10090 GN=Galnt12 PE=2 SV=1	K00710	GALNT;GALNT;GALNT;GALNT;GALNT	9	25	66.5	High
Q8VCZ7	0.654591	-0.611335	0.04116	down	yes	1.048	1.601	1.20175	2.03223	1.28202	1.88809	1.04041	1.15343	0.98308	1.01666	Zinc finger and BTB domain-containing protein 7C OS=Mus musculus OX=10090 GN=Zbtb7c PE=2 SV=1	K13958;K10500;K10055;K10494	ZBTB7;ZBTB7;KLHL36;ZBTB16, PLZF;ZBTB17, MIZ1	1	1	69	Medium
Q8QZR5	0.652339	-0.616306	0.03697	down	yes	0.7391	1.133	1.26494	0.734813	1.37725	1.15549	0.710068	0.869962	0.718634	0.657722	Alanine aminotransferase 1 OS=Mus musculus OX=10090 GN=Gpt PE=1 SV=3	K00814;K00815	GPT, ALT;GPT, ALT;TAT	10	26	55.1	High
P26150	0.6521	-0.616835	0.0217	down	yes	0.7297	1.119	1.17438	0.885235	1.30088	1.11636	0.661719	1.00032	0.666475	0.590385	3 beta-hydroxysteroid dehydrogenase/Delta 5-->4-isomerase type 3 OS=Mus musculus OX=10090 GN=Hsd3b3 PE=1 SV=3	K00070	HSD3B;HSD3B;HSD3B;HSD3B	8	26	42	High
P04187	0.651754	-0.6176	0.02081	down	yes	0.743	1.14	1.24097	0.867825	1.37017	1.08188	0.65763	0.89675	0.812866	0.604599	Granzyme B(G,H) OS=Mus musculus OX=10090 GN=Gzmb PE=1 SV=1	K01353;K01319	GZMB;CTSG	2	17	27.5	High
A0A1L1SS82	0.651388	-0.618412	0.009255	down	yes	0.6807	1.045	0.933512	0.865685	1.26766	1.11206	0.58939	0.725044	0.675171	0.733024	Coiled-coil domain-containing 7A OS=Mus musculus OX=10090 GN=Ccdc7a PE=4 SV=1			1	0	184.8	Medium
A0A0U1RNY8	0.650442	-0.620507	0.007652	down	yes	0.8085	1.243	1.24541	1.19261	1.29092	1.24359	0.7384	1.13163	0.688337	0.675593	Membrane protein FAM174B (Fragment) OS=Mus musculus OX=10090 GN=Fam174b PE=3 SV=1			2	20	6.3	High
Q14BT6	0.649752	-0.622038	0.005745	down	yes	0.7875	1.212	1.33255	0.935893	1.32236	1.25608	0.742151	0.903263	0.760506	0.744191	Alpha-1,4-N-acetylglucosaminyltransferase OS=Mus musculus OX=10090 GN=A4gnt PE=2 SV=1	K01988	A4GALT	4	12	39.3	High
Q91V76	0.649364	-0.622901	0.04507	down	yes	0.7143	1.1	1.1728	0.720645	1.43522	1.06986	0.716608	0.820564	0.666144	0.654033	Ester hydrolase C11orf54 homolog OS=Mus musculus OX=10090 PE=1 SV=1			13	53	35	High
E9Q5V3	0.643706	-0.635527	0.02368	down	yes	0.9102	1.414	1.52426	1.0578	1.57676	1.49758	0.810796	1.26005	0.785838	0.784117	Gasdermin-E OS=Mus musculus OX=10090 GN=Gsdme PE=1 SV=1	K22146;K22147	DFNA5;PJVK, DFNB59	10	27	46.8	High
F6Z6G4	0.641006	-0.641591	0.007342	down	yes	0.9942	1.551	1.35362	1.80096	1.35362	1.69544	0.880127	1.22645	0.920712	0.949573	G protein-coupled receptor 155 (Fragment) OS=Mus musculus OX=10090 GN=Gpr155 PE=1 SV=1			1	4	24.8	Medium
Q9EP75	0.637022	-0.650586	0.03215	down	yes	0.7657	1.202	1.13186	1.13964	1.27272	1.26235	0.619412	1.2226	0.614227	0.60645	Leukotriene-B4 omega-hydroxylase 3 OS=Mus musculus OX=10090 GN=Cyp4f14 PE=1 SV=1	K00490;K17726	CYP4F2_3;CYP4F;CYP4F;CYP4F2_3;CYP4F	4	21	59.8	High
Q9JJ06	0.635791	-0.653375	0.02644	down	yes	0.707	1.112	1.19779	0.936808	1.21773	1.09374	0.586522	1.07207	0.617736	0.55184	Glycoprotein-N-acetylgalactosamine 3-beta-galactosyltransferase 1 OS=Mus musculus OX=10090 GN=C1galt1 PE=1 SV=1	K09653;K00731;K13499;K13675	C1GALT1;C1GALT2, C1GALT1C1;CHSY;CHSY;B3GALTL	9	33	42.3	High
Q9D306	0.63437	-0.656604	0.01513	down	yes	0.7752	1.222	1.27657	1.04627	1.31757	1.24778	0.684242	1.12304	0.699945	0.593518	Alpha-1,3-mannosyl-glycoprotein 4-beta-N-acetylglucosaminyltransferase C OS=Mus musculus OX=10090 GN=Mgat4c PE=2 SV=1	K13748;K00738	MGAT4C;MGAT4A_B;MGAT4A_B	14	26	56.2	High
Q8VCW8	0.624501	-0.679223	0.02853	down	yes	0.6576	1.053	1.12825	0.729043	1.31366	1.04027	0.618364	0.845399	0.60985	0.556875	Medium-chain acyl-CoA ligase ACSF2, mitochondrial OS=Mus musculus OX=10090 GN=Acsf2 PE=1 SV=1	K01896;K23617;K18660	ACSF2;ACSM;ACSM;ACSM;ACSF3	20	41	67.9	High
E9PXX7	0.618337	-0.693534	0.02169	down	yes	0.7587	1.227	1.24167	1.1955	1.24439	1.22628	0.641426	1.20727	0.648669	0.537312	Thioredoxin domain-containing protein 5 OS=Mus musculus OX=10090 GN=Txndc5 PE=1 SV=1	K09530;K09584;K13984;K09583;K09582	TXNDC5, ERP46;PDIA4, ERP72;PDIA6, TXNDC7;PDIA5;DNAJC10	14	51	38.5	High
Q99J99	0.613214	-0.705537	0.04516	down	yes	0.6868	1.12	1.21988	0.778916	1.27814	1.20465	0.583527	1.06841	0.571875	0.523476	3-mercaptopyruvate sulfurtransferase OS=Mus musculus OX=10090 GN=Mpst PE=1 SV=4	K01011	TST, MPST, sseA;TST, MPST, sseA	10	47	33.1	High
Q8VCR2	0.610866	-0.711072	0.02883	down	yes	0.7196	1.178	1.22667	0.787635	1.5025	1.19422	0.679785	0.905984	0.665469	0.627292	17-beta-hydroxysteroid dehydrogenase 13 OS=Mus musculus OX=10090 GN=Hsd17b13 PE=1 SV=2	K15734;K11151	SDR16C5;RDH10	2	18	33.4	High
D3Z0G8	0.603964	-0.727465	0.01641	down	yes	0.8075	1.337	1.23681	1.50757	1.15166	1.45112	0.684774	1.21289	0.703909	0.628326	MAGUK p55 subfamily member 4 OS=Mus musculus OX=10090 GN=Mpp4 PE=1 SV=2	K06103;K06091;K21880;K21109	MPP4;MPP5, PALS1;MPP1;CASK	1	1	73.9	High
A0A338P693	0.602651	-0.730606	0.02833	down	yes	0.7503	1.245	1.33581	0.961216	1.38342	1.29988	0.627044	1.17591	0.637823	0.560568	Protein FAM3B OS=Mus musculus OX=10090 GN=Fam3b PE=1 SV=1	K09666	POMGNT1	8	38	27.5	High
Q5SW46	0.586139	-0.770684	0.03105	down	yes	0.7485	1.277	1.43281	0.80798	1.46666	1.40171	0.612204	1.05956	0.641479	0.680817	Lactoperoxidase OS=Mus musculus OX=10090 GN=Lpo PE=1 SV=1	K10789;K10788;K12550;K00431;K19511	LPO;MPO;EPX, EPO;TPO;PXDN, VPO1	8	14	80.1	High
Q09199	0.573268	-0.802718	0.0294	down	yes	0.7034	1.227	1.3634	0.786721	1.5465	1.21333	0.622495	0.959442	0.666855	0.564922	Beta-1,4 N-acetylgalactosaminyltransferase 2 OS=Mus musculus OX=10090 GN=B4galnt2 PE=2 SV=1	K00725	B4GALNT1, GALGT	20	36	58.3	High
Q9DD20	0.570987	-0.808471	0.04134	down	yes	0.6829	1.196	1.32539	0.728779	1.51971	1.21017	0.614534	0.993398	0.58817	0.535442	Methyltransferase-like protein 7B OS=Mus musculus OX=10090 GN=Mettl7b PE=1 SV=2			12	64	28	High
P33680	0.567358	-0.817667	0.04334	down	yes	0.6014	1.06	1.1793	0.787085	1.13205	1.14339	0.496938	1.06211	0.441177	0.405264	Guanylin OS=Mus musculus OX=10090 GN=Guca2a PE=2 SV=1			1	30	12.5	High
A0A075B5Y4	0.56	-0.836501	0.01691	down	yes	0.7084	1.265	1.31788	1.59896	1.08208	1.05997	0.726262	0.999967	0.660994	0.446242	Immunoglobulin heavy variable 1-81 (Fragment) OS=Mus musculus OX=10090 GN=Ighv1-81 PE=4 SV=1			3	51	13	High
Q9D3P9	0.555638	-0.847783	0.02039	down	yes	0.6751	1.215	1.2761	0.773153	1.49212	1.31709	0.587041	0.899444	0.564885	0.649078	Neurotensin/neuromedin N OS=Mus musculus OX=10090 GN=Nts PE=2 SV=1	K05235	NTS	2	12	19.6	High
Q8VCC2	0.548377	-0.86676	0.04671	down	yes	0.5356	0.9767	1.12496	0.52281	1.29816	0.960833	0.478504	0.713123	0.494615	0.456351	Liver carboxylesterase 1 OS=Mus musculus OX=10090 GN=Ces1 PE=1 SV=1	K01044	CES1;CES1;CES1	15	31	62.6	High
A0A0U1RPG8	0.547556	-0.868921	0.01658	down	yes	0.829	1.514	1.40631	1.27347	1.67201	1.70247	0.60754	1.36654	0.64731	0.694695	Potassium channel tetramerisation domain-containing 14 OS=Mus musculus OX=10090 GN=Kctd14 PE=1 SV=1	K21918;K21917	KCTD7_14;KCTD7_14;KCTD8_12_16;KCTD8_12_16;KCTD8_12_16	2	10	30.4	High
Q64435	0.539938	-0.889133	0.02521	down	yes	0.7003	1.297	1.38154	0.786459	1.59414	1.4252	0.604232	0.992414	0.589047	0.615622	UDP-glucuronosyltransferase 1-6 OS=Mus musculus OX=10090 GN=Ugt1a6 PE=1 SV=1	K00699	UGT;UGT;UGT;UGT;UGT	8	36	60.4	High
P28651	0.503574	-0.989724	0.04069	down	yes	0.6622	1.315	1.50582	0.691839	1.67315	1.38904	0.546298	1.04654	0.550656	0.505338	Carbonic anhydrase-related protein OS=Mus musculus OX=10090 GN=Ca8 PE=1 SV=5	K01672;K18245	CA;CA;CA2;CA;CA	6	30	33.1	High
Q5NC41	0.483172	-1.04939	0.02686	down	yes	0.6001	1.242	1.34199	0.678098	1.63816	1.3082	0.529019	0.860967	0.532001	0.478333	RIKEN cDNA 1810065E05 gene OS=Mus musculus OX=10090 GN=1810065E05Rik PE=1 SV=1			5	26	24.7	High
Q61548	0.475182	-1.07345	9.4e-05	down	yes	0.785	1.652	1.55904	1.82045	1.76883	1.4608	0.763167	0.878885	0.686577	0.811452	Clathrin coat assembly protein AP180 OS=Mus musculus OX=10090 GN=Snap91 PE=1 SV=1	K20043;K20044	SNAP91, AP180, CALM;PICALM	4	9	91.8	High
E9QPH0	0.458378	-1.12539	0.01772	down	yes	0.5991	1.307	1.4321	0.782205	1.78823	1.22486	0.526676	0.779187	0.533718	0.556856	cGMP-dependent protein kinase OS=Mus musculus OX=10090 GN=Prkg2 PE=1 SV=1	K04345;K19584;K07376;K19477	PRKG2;PRKG1;PKA;PRKX;PKA	3	7	84.2	High
Q148B1	0.449463	-1.15372	0.03886	down	yes	0.5443	1.211	1.3947	0.601158	1.6113	1.23638	0.426325	0.93334	0.403014	0.41467	Cytochrome P450, family 2, subfamily c, polypeptide 65 OS=Mus musculus OX=10090 GN=Cyp2c65 PE=1 SV=1	K07413	CYP2C;CYP2C;CYP2C;CYP2C;CYP2C	9	40	56.2	High
Q9D816	0.449396	-1.15394	0.03277	down	yes	0.484	1.077	1.28637	0.521646	1.45315	1.04852	0.421199	0.69506	0.410775	0.40888	Cytochrome P450 2C55 OS=Mus musculus OX=10090 GN=Cyp2c55 PE=1 SV=1	K07413	CYP2C;CYP2C;CYP2C;CYP2C;CYP2C	15	40	56.1	High
E9Q9R9	0.367772	-1.44312	0.01509	down	yes	1.253	3.407	2.36013	2.94075	3.45685	4.86887	1.10894	2.27563	0.847252	0.78183	Disks large homolog 5 OS=Mus musculus OX=10090 GN=Dlg5 PE=1 SV=1	K11828;K06097;K21098;K12076	DLG1;DLG3;DLG4, PSD95;TJP3, ZO3	1	1	214.3	Medium
P54869	0.362743	-1.46298	0.04812	down	yes	0.4284	1.181	1.34962	0.441559	1.7367	1.19616	0.298849	0.839386	0.282233	0.292985	Hydroxymethylglutaryl-CoA synthase, mitochondrial OS=Mus musculus OX=10090 GN=Hmgcs2 PE=1 SV=2	K01641	E2.3.3.10;E2.3.3.10	21	47	56.8	High
P13634	0.348336	-1.52145	0.04542	down	yes	0.4187	1.202	1.41436	0.354946	1.73237	1.30804	0.329543	0.701185	0.297553	0.346478	Carbonic anhydrase 1 OS=Mus musculus OX=10090 GN=Ca1 PE=1 SV=4	K01672;K18245	CA;CA;CA;CA2;CA	12	72	28.3	High
legend:
Table S2B Differentially expressed proteins between control group and c.jejuni group.

## Sheet: S2C
Accession	FC(FMT/c.jejuni)	Log2FC(FMT/c.jejuni)	P_value(FMT/c.jejuni)	Regulate	Significant	FMT(T3)	c.jejuni(T2)	T2-1	T2-2	T2-3	T2-4	T3-1	T3-2	T3-3	T3-4	Description	ko_id	ko_name	uni_peptide	coverage	mw	fdr
Q61646	3.30359	1.72403	0.03599	up	yes	1.888	0.5715	0.760828	0.532466	0.510004	0.482863	1.92791	0.524979	2.759	2.34158	Haptoglobin OS=Mus musculus OX=10090 GN=Hp PE=1 SV=1	K01331;K01330;K16142;K03992	HP;C1R;C1R;C1S;MASP1	8	24	38.7	High
E9QPH0	2.16825	1.11653	0.02481	up	yes	1.299	0.5991	0.526676	0.779187	0.533718	0.556856	1.61318	0.744983	1.11419	1.72485	cGMP-dependent protein kinase OS=Mus musculus OX=10090 GN=Prkg2 PE=1 SV=1	K04345;K19584;K07376;K19477	PRKG2;PRKG1;PKA;PRKX;PKA	3	7	84.2	High
Q09199	1.7259	0.787351	0.03513	up	yes	1.214	0.7034	0.622495	0.959442	0.666855	0.564922	1.4323	0.785778	1.118	1.51819	Beta-1,4 N-acetylgalactosaminyltransferase 2 OS=Mus musculus OX=10090 GN=B4galnt2 PE=2 SV=1	K00725	B4GALNT1, GALGT	20	36	58.3	High
E9Q9R9	1.71748	0.780292	0.04338	up	yes	2.152	1.253	1.10894	2.27563	0.847252	0.78183	2.16932	2.22383	2.21566	1.99758	Disks large homolog 5 OS=Mus musculus OX=10090 GN=Dlg5 PE=1 SV=1	K11828;K06097;K21098;K12076	DLG1;DLG3;DLG4, PSD95;TJP3, ZO3	1	1	214.3	Medium
A0A0U1RPG8	1.68275	0.750821	0.03512	up	yes	1.395	0.829	0.60754	1.36654	0.64731	0.694695	1.27939	1.56201	1.155	1.58316	Potassium channel tetramerisation domain-containing 14 OS=Mus musculus OX=10090 GN=Kctd14 PE=1 SV=1	K21918;K21917	KCTD7_14;KCTD7_14;KCTD8_12_16;KCTD8_12_16;KCTD8_12_16	2	10	30.4	High
Q8VCW8	1.61496	0.691502	0.04351	up	yes	1.062	0.6576	0.618364	0.845399	0.60985	0.556875	1.29947	0.71107	0.936213	1.30136	Medium-chain acyl-CoA ligase ACSF2, mitochondrial OS=Mus musculus OX=10090 GN=Acsf2 PE=1 SV=1	K01896;K23617;K18660	ACSF2;ACSM;ACSM;ACSM;ACSF3	20	41	67.9	High
Q78IQ7	1.59842	0.676648	0.01628	up	yes	1.499	0.9378	0.852132	0.91065	1.09624	0.892258	1.94809	1.18401	1.41641	1.44734	Zinc transporter ZIP4 OS=Mus musculus OX=10090 GN=Slc39a4 PE=1 SV=1	K14716;K14714;K14712;K14710;K14720	SLC39A4, ZIP4;SLC39A10, ZIP10;SLC39A8, ZIP8;SLC39A6, LIV1, ZIP6;SLC39A14, ZIP14	2	5	71	High
P26150	1.58695	0.66626	0.04746	up	yes	1.158	0.7297	0.661719	1.00032	0.666475	0.590385	1.41882	0.811998	1.0222	1.37982	3 beta-hydroxysteroid dehydrogenase/Delta 5-->4-isomerase type 3 OS=Mus musculus OX=10090 GN=Hsd3b3 PE=1 SV=3	K00070	HSD3B;HSD3B;HSD3B;HSD3B	8	26	42	High
P04187	1.58277	0.662454	0.03542	up	yes	1.176	0.743	0.65763	0.89675	0.812866	0.604599	1.37788	0.847577	1.02017	1.45984	Granzyme B(G,H) OS=Mus musculus OX=10090 GN=Gzmb PE=1 SV=1	K01353;K01319	GZMB;CTSG	2	17	27.5	High
Q9D306	1.55444	0.636393	0.03954	up	yes	1.205	0.7752	0.684242	1.12304	0.699945	0.593518	1.43185	0.894479	1.20765	1.28442	Alpha-1,3-mannosyl-glycoprotein 4-beta-N-acetylglucosaminyltransferase C OS=Mus musculus OX=10090 GN=Mgat4c PE=2 SV=1	K13748;K00738	MGAT4C;MGAT4A_B;MGAT4A_B	14	26	56.2	High
Q9QZS5	1.546	0.628536	0.02336	up	yes	1.247	0.8066	0.809334	0.961058	0.76729	0.688685	1.52134	0.916272	1.15391	1.39795	Serine/threonine-protein kinase Sgk2 OS=Mus musculus OX=10090 GN=Sgk2 PE=1 SV=1	K13304;K04456;K13302;K13303	SGK2;SGK1;SGK3;AKT;AKT	4	17	41.3	High
A0A1L1SS82	1.5014	0.586304	0.01185	up	yes	1.022	0.6807	0.58939	0.725044	0.675171	0.733024	1.22178	0.887629	0.853716	1.12602	Coiled-coil domain-containing 7A OS=Mus musculus OX=10090 GN=Ccdc7a PE=4 SV=1			1	0	184.8	Medium
Q5SF07	1.49405	0.579223	0.02115	up	yes	1.154	0.7724	0.685024	1.01402	0.713998	0.676613	1.26731	0.936445	1.06916	1.34489	Insulin-like growth factor 2 mRNA-binding protein 2 OS=Mus musculus OX=10090 GN=Igf2bp2 PE=1 SV=1	K13197;K17392;K17391;K13210	IGF2BP2;IGF2BP1;IGF2BP3;FUBP;FUBP	7	17	65.5	High
P52927	1.48956	0.574886	0.04279	up	yes	1.12	0.7519	0.727843	0.915345	0.616614	0.747971	1.41535	0.801997	1.04882	1.21514	High mobility group protein HMGI-C OS=Mus musculus OX=10090 GN=Hmga2 PE=1 SV=1			1	8	11.8	High
E9Q5L2	1.47879	0.564419	0.02962	up	yes	1.405	0.9501	0.921254	0.921254	0.907587	1.05023	1.53882	0.935775	1.58665	1.56018	Inter alpha-trypsin inhibitor, heavy chain 4 OS=Mus musculus OX=10090 GN=Itih4 PE=1 SV=1	K19015	ITIH2, SHAP	13	18	102.8	High
P31428	1.45711	0.543106	0.01207	up	yes	1.262	0.8661	0.79261	1.16709	0.787468	0.7172	1.30763	1.14566	1.23907	1.3539	Dipeptidase 1 OS=Mus musculus OX=10090 GN=Dpep1 PE=1 SV=2	K01273	DPEP;DPEP;DPEP	15	55	45.7	High
Q14BT6	1.45016	0.536211	0.01055	up	yes	1.142	0.7875	0.742151	0.903263	0.760506	0.744191	1.17858	0.947109	1.07457	1.3662	Alpha-1,4-N-acetylglucosaminyltransferase OS=Mus musculus OX=10090 GN=A4gnt PE=2 SV=1	K01988	A4GALT	4	12	39.3	High
Q8BXX3	1.44488	0.530952	0.01621	up	yes	1.468	1.016	0.971449	1.06293	1.14308	0.886441	1.78105	1.41997	1.49526	1.17547	GPI-anchor transamidase OS=Mus musculus OX=10090 GN=Pigk PE=1 SV=1	K01369;K05290	PIGK;LGMN	4	13	41	High
Q9Z0S5	1.44008	0.526151	0.006553	up	yes	1.126	0.7819	0.780658	0.982303	0.781671	0.583065	1.16774	1.11707	1.06742	1.15152	Claudin-15 OS=Mus musculus OX=10090 GN=Cldn15 PE=1 SV=2	K06087	CLDN;CLDN;CLDN;CLDN;CLDN	1	6	24.3	High
Q61548	1.43694	0.523003	0.00792	up	yes	1.128	0.785	0.763167	0.878885	0.686577	0.811452	1.24768	1.04622	0.949648	1.27016	Clathrin coat assembly protein AP180 OS=Mus musculus OX=10090 GN=Snap91 PE=1 SV=1	K20043;K20044	SNAP91, AP180, CALM;PICALM	4	9	91.8	High
Q8K3K7	1.4318	0.517831	0.04154	up	yes	1.14	0.7962	0.770986	0.949376	0.751804	0.712481	1.3263	0.805513	1.10954	1.31767	1-acyl-sn-glycerol-3-phosphate acyltransferase beta OS=Mus musculus OX=10090 GN=Agpat2 PE=1 SV=1	K13509	AGPAT1_2;AGPAT1_2	8	35	31	High
Q91WT9	1.42719	0.513181	0.03084	up	yes	1.184	0.8296	0.78542	1.03506	0.799661	0.698298	1.32658	0.900187	1.15988	1.35004	Cystathionine beta-synthase OS=Mus musculus OX=10090 GN=Cbs PE=1 SV=3	K01697	CBS	12	29	61.5	High
G3X939	1.42355	0.509489	0.01306	up	yes	1.214	0.8528	0.824962	1.1313	0.814836	0.640145	1.25283	1.23848	1.19291	1.1735	Sodium/hydrogen exchanger 3 OS=Mus musculus OX=10090 GN=Slc9a3 PE=1 SV=1	K13961;K14723;K12040;K14722;K05742	SLC9A3, NHE3;SLC9A5, NHE5;SLC9A2, NHE2;SLC9A1, NHE1;SLC9A4, NHE4	6	8	93	High
A0A0R4J101	1.42077	0.506675	0.04739	up	yes	1.067	0.751	0.697978	0.866034	0.711049	0.728789	1.2675	0.789475	0.938858	1.27217	Anion exchange protein OS=Mus musculus OX=10090 GN=Slc4a2 PE=1 SV=1	K13861;K13855;K13856;K13858;K06573	SLC4A2, AE2;SLC4A3, AE3;SLC4A1, AE1, CD233;SLC4A7, NBC3;SLC4A10, NCBE	7	9	136.7	High
A0JNU3	1.41304	0.498806	0.03406	up	yes	1.17	0.828	0.750609	0.969793	0.781563	0.810006	1.39729	0.938003	1.00828	1.33705	60 kDa lysophospholipase OS=Mus musculus OX=10090 GN=Aspg PE=1 SV=1	K13278	ASPG	2	4	60.6	High
A0A2K6EDL8	1.40142	0.486895	0.007495	up	yes	1.77	1.263	1.01194	1.26768	1.48025	1.29342	1.8622	1.96183	1.63801	1.61808	Collagen alpha-1(XX) chain OS=Mus musculus OX=10090 GN=Col20a1 PE=1 SV=1	K16628;K08133;K08132	COL14A;COL12A;COL7A	1	1	145.2	Low
Q8BGT1	1.39775	0.483106	0.00996	up	yes	1.205	0.8621	0.853507	0.916845	0.837421	0.840437	1.321	0.989231	1.12596	1.38434	Leucine-rich repeat transmembrane protein FLRT3 OS=Mus musculus OX=10090 GN=Flrt3 PE=1 SV=1	K10170;K16362	FLRT;FLRT;FLRT;TLR8, CD288	3	7	72.8	High
Q64378	1.39027	0.475363	0.02759	up	yes	1.12	0.8056	0.778665	0.982898	0.713347	0.747386	1.24877	0.895501	1.05374	1.28281	Peptidyl-prolyl cis-trans isomerase FKBP5 OS=Mus musculus OX=10090 GN=Fkbp5 PE=1 SV=1	K09568;K09571;K09572	FKBP4_5;FKBP4_5;FKBP1;FKBP1;FKBP6	18	36	50.9	High
P13597	1.38178	0.466531	0.03869	up	yes	1.426	1.032	0.982609	1.11784	0.997098	1.0297	1.7795	1.11542	1.27239	1.53802	Intercellular adhesion molecule 1 OS=Mus musculus OX=10090 GN=Icam1 PE=1 SV=1	K06523;K06769;K06490	ICAM1, CD54;ICAM5, TLCN;ICAM2, CD102	5	9	58.8	High
O35874	1.38176	0.466507	0.02215	up	yes	1.206	0.8728	0.819646	1.10958	0.795171	0.76693	1.32515	1.03051	1.13594	1.33268	Neutral amino acid transporter A OS=Mus musculus OX=10090 GN=Slc1a4 PE=1 SV=1	K05612;K05615;K05614;K05617;K05616	SLC1A4, SATT;SLC1A5;SLC1A6, EAAT4;SLC1A3, EAAT1;SLC1A1, EAAT3	5	12	56	High
Q9JJW0	1.38051	0.465205	0.02685	up	yes	1.227	0.8888	0.795844	1.00515	0.976184	0.77809	1.43591	1.12662	0.999544	1.34621	Peroxisomal membrane protein 4 OS=Mus musculus OX=10090 GN=Pxmp4 PE=1 SV=3	K13350	PXMP4, PMP24	2	12	24.2	High
Q8R2Y3	1.37579	0.460262	0.01524	up	yes	1.281	0.9311	0.787882	1.14249	0.939379	0.854474	1.18744	1.29482	1.16829	1.47545	Dolichol kinase OS=Mus musculus OX=10090 GN=Dolk PE=1 SV=1	K00902	DOLK	2	4	59.1	High
Q8CFA2	1.37478	0.459206	0.04318	up	yes	1.121	0.8154	0.698522	1.11182	0.732108	0.719047	1.10902	0.968144	1.11182	1.29561	Aminomethyltransferase, mitochondrial OS=Mus musculus OX=10090 GN=Amt PE=1 SV=1	K00605;K17509	gcvT, AMT;PDPR	5	14	44	High
P61022	1.36719	0.451217	0.04162	up	yes	1.031	0.7541	0.737336	0.898775	0.694349	0.685752	1.2293	0.795607	0.968509	1.1309	Calcineurin B homologous protein 1 OS=Mus musculus OX=10090 GN=Chp1 PE=1 SV=2	K17612;K06268;K17610;K17611	CHP, CHP1;CHP2;PPP3R, CNB;PPP3R, CNB;TESC, CHP3	6	37	22.4	High
Q62469	1.33867	0.420803	0.04949	up	yes	1.17	0.874	0.78191	1.18799	0.792481	0.733463	1.13249	1.07788	1.12809	1.34214	Integrin alpha-2 OS=Mus musculus OX=10090 GN=Itga2 PE=1 SV=2	K06586;K06587;K06481;K06480;K06461	ITGA2, CD49b;ITGA1, CD49a;ITGA11;ITGA10;ITGAM, CD11b	18	18	128.9	High
Q9DCM2	1.33495	0.416781	0.03794	up	yes	1.104	0.827	0.783423	0.917056	0.826031	0.781487	1.24339	0.863797	1.01873	1.2889	Glutathione S-transferase kappa 1 OS=Mus musculus OX=10090 GN=Gstk1 PE=1 SV=3	K13299	GSTK1	14	69	25.7	High
P54763	1.32692	0.408082	0.04698	up	yes	1.076	0.8109	0.789839	0.866585	0.793965	0.79314	1.30478	0.831925	0.984592	1.1843	Ephrin type-B receptor 2 OS=Mus musculus OX=10090 GN=Ephb2 PE=1 SV=3	K05105;K05112;K05108;K05110;K05111	EPHB2, ERK, DRT;EPHB1, ELK, NET;EPHB3, HEK2, ETK2;EPHA4, SEK, TYRO1;EPHA7, EHK3, HEK11	13	16	109.8	High
Q3UVK0	1.32643	0.407544	0.02295	up	yes	1.037	0.7818	0.778705	0.877164	0.781545	0.689714	1.1555	0.832668	1.01728	1.1413	Endoplasmic reticulum metallopeptidase 1 OS=Mus musculus OX=10090 GN=Ermp1 PE=1 SV=2			10	13	100.1	High
P51660	1.32536	0.40638	0.04739	up	yes	1.163	0.8775	0.814976	0.984202	0.860961	0.849925	1.41186	0.899589	1.09824	1.24172	Peroxisomal multifunctional enzyme type 2 OS=Mus musculus OX=10090 GN=Hsd17b4 PE=1 SV=3	K12405;K13370;K08764;K00019	HSD17B4;HSD17B8;SCP2, SCPX;E1.1.1.30, bdh	21	38	79.4	High
A0A0R4J0B0	1.3249	0.405886	0.04492	up	yes	1.362	1.028	0.973184	1.32502	0.911207	0.904532	1.61107	1.21633	1.30595	1.31358	Prominin-1 OS=Mus musculus OX=10090 GN=Prom1 PE=1 SV=1	K06532;K15602	PROM1, CD133;PROM2	6	10	90.5	High
A0A0R4J0U5	1.3155	0.395616	0.0341	up	yes	1.215	0.9236	0.973068	0.946758	0.883614	0.890981	1.42981	0.935182	1.20039	1.29616	ATP-binding cassette sub-family D member 2 OS=Mus musculus OX=10090 GN=Abcd2 PE=1 SV=1	K05677;K05676;K05675;K05673;K05678	ABCD2, ALDL1;ABCD1, ALD;ABCD3, PMP70;ABCD4, PXMP1L;ABCC4	3	4	83.4	High
Q8K094	1.31081	0.390456	0.01552	up	yes	1.094	0.8346	0.811058	0.859565	0.764572	0.90302	1.22944	0.917168	1.04046	1.188	Poliovirus receptor OS=Mus musculus OX=10090 GN=Pvr PE=1 SV=1	K06539;K06531;K06592;K06593;K06081	PVR, NECL5, CD155;PVRL2, CD112;PVRL1, CD111;PVRL3, CD113;PVRL4	1	5	44.6	High
Q7TN37	1.30294	0.381769	0.01931	up	yes	1.166	0.8949	0.875573	1.02518	0.869412	0.809569	1.26895	1.00318	1.08766	1.30504	Transient receptor potential cation channel subfamily M member 4 OS=Mus musculus OX=10090 GN=Trpm4 PE=1 SV=1	K04977;K04983;K04980;K04979;K04978	TRPM4;TRPM5;TRPM2;TRPM8;TRPM3	12	12	135.7	High
P11725	1.30211	0.380849	0.04288	up	yes	1.112	0.854	0.82675	1.08247	0.82334	0.683547	1.17623	0.957167	1.09952	1.21544	Ornithine transcarbamylase, mitochondrial OS=Mus musculus OX=10090 GN=Otc PE=1 SV=1	K00611;K11540	OTC, argF, argI;CAD	13	35	39.7	High
Q3UKU4	1.29268	0.370368	0.01253	up	yes	1.06	0.82	0.751789	0.962806	0.815703	0.74976	1.04194	0.959763	1.05411	1.18397	Protein FAM83F OS=Mus musculus OX=10090 GN=Fam83f PE=1 SV=1	K16805	FAM83D, CHICA	5	13	55	High
O35621	1.29256	0.370227	0.00953	up	yes	1.12	0.8665	0.839863	0.972262	0.824623	0.829385	1.26754	0.98655	1.11038	1.11419	Phosphomannomutase 1 OS=Mus musculus OX=10090 GN=Pmm1 PE=1 SV=1	K17497	PMM;PMM	5	26	29.8	High
Q9Z2A9	1.29178	0.36936	0.0303	up	yes	1.144	0.8856	0.841372	1.01743	0.867965	0.815697	1.31179	0.958747	1.07062	1.23476	Glutathione hydrolase 5 proenzyme OS=Mus musculus OX=10090 GN=Ggt5 PE=1 SV=2	K00681;K18592	GGT1_5, CD224;GGT1_5, CD224;ggt;ggt	9	24	61.6	High
P46656	1.28869	0.365905	0.02314	up	yes	1.12	0.8691	0.91277	0.848415	0.866802	0.848415	1.33159	0.96691	1.02105	1.161	Adrenodoxin, mitochondrial OS=Mus musculus OX=10090 GN=Fdx1 PE=1 SV=1	K22070;K22071	FDX1, ADX;FDX2	1	5	20.1	High
Q9WU03	1.28814	0.365289	0.04814	up	yes	1.085	0.8423	0.732707	1.07116	0.820223	0.745209	1.14707	0.957748	1.02026	1.21315	Kunitz-type protease inhibitor 2 OS=Mus musculus OX=10090 GN=Spint2 PE=1 SV=1	K23620;K15619;K23421;K03909;K23621	SPINT2;SPINT1;AMBP;TFPI;WFIKKN	4	23	27.9	High
Q07797	1.28715	0.364182	0.03556	up	yes	1.113	0.8647	0.767988	1.06761	0.83907	0.784184	1.20798	0.946143	1.1027	1.19358	Galectin-3-binding protein OS=Mus musculus OX=10090 GN=Lgals3bp PE=1 SV=1	K17300;K09624;K13912	LGALS3BP;DMBT1;DMBT1;PRSS12	10	23	64.5	High
Q9D5V6	1.2843	0.360981	0.04344	up	yes	1.128	0.8783	0.781251	1.10798	0.827927	0.795894	1.23337	0.976192	1.08693	1.21506	Synapse-associated protein 1 OS=Mus musculus OX=10090 GN=Syap1 PE=1 SV=1			10	32	41.3	High
Q7M758	1.27714	0.352919	0.03823	up	yes	1.094	0.8566	0.771172	0.992523	0.842398	0.820482	1.03087	0.990331	1.03416	1.31907	Aminopeptidase NAALADL1 OS=Mus musculus OX=10090 GN=Naaladl1 PE=2 SV=1	K01301;K14592;K06503	NAALAD;FOLH1, GCPII;TFRC, CD71;NAALAD	2	5	80.5	High
Q9DBB5	1.27657	0.352275	0.003009	up	yes	1.159	0.9079	0.878124	0.980642	0.830489	0.942327	1.20121	1.16186	1.04485	1.2271	Eukaryotic translation initiation factor 4E type 3 OS=Mus musculus OX=10090 GN=Eif4e3 PE=1 SV=1	K03259	EIF4E;EIF4E;EIF4E	2	9	22.8	High
Q3UHH8	1.27541	0.350958	0.000768	up	yes	1.073	0.8413	0.836293	0.937939	0.781839	0.809066	1.08496	1.05592	1.04412	1.10856	Glucoside xylosyltransferase 1 OS=Mus musculus OX=10090 GN=Gxylt1 PE=1 SV=2	K23800;K13676	GXYLT;GXYLT;XXYLT1	2	5	46.5	High
A0A494B9D2	1.27151	0.346547	0.0125	up	yes	1.219	0.9587	0.904093	0.983297	0.944575	1.00266	1.16019	1.15491	1.13115	1.43036	DNA polymerase alpha subunit B (Fragment) OS=Mus musculus OX=10090 GN=Pola2 PE=1 SV=1	K02321	POLA2	1	2	46.6	High
Q99JZ0	1.27107	0.346047	0.03192	up	yes	1.327	1.044	0.980681	1.30315	0.986372	0.903858	1.40937	1.21969	1.41696	1.26236	Syntenin-2 OS=Mus musculus OX=10090 GN=Sdcbp2 PE=2 SV=1	K17254;K04531;K20055	SDCBP;APBA1, X11;APBA2, X11L	2	9	31.5	High
P85094	1.27094	0.345897	0.03902	up	yes	1.009	0.7939	0.749063	0.847586	0.781576	0.797339	1.16582	0.804236	0.971725	1.09389	Isochorismatase domain-containing protein 2A OS=Mus musculus OX=10090 GN=Isoc2a PE=1 SV=1			6	48	22.4	High
B2RX12	1.26994	0.34476	0.03304	up	yes	1.234	0.9717	0.987487	1.06573	0.974289	0.859278	1.39003	1.03934	1.14398	1.36457	ATP-binding cassette sub-family C member 3 OS=Mus musculus OX=10090 GN=Abcc3 PE=1 SV=2	K05669;K05673;K05665;K05666;K05667	ABCC3;ABCC1;ABCC2;ABCC6;ABCC4	27	24	169.1	High
Q8BT35	1.26777	0.342293	0.02476	up	yes	1.302	1.027	0.990938	1.11323	0.991879	1.01351	1.38793	1.10665	1.21389	1.49799	Mitoregulin OS=Mus musculus OX=10090 GN=Mtln PE=1 SV=1			1	11	6.5	Medium
P37040	1.2666	0.340959	0.0496	up	yes	1.116	0.8811	0.838342	1.01134	0.838342	0.836431	1.28947	0.898556	1.07059	1.20536	NADPH--cytochrome P450 reductase OS=Mus musculus OX=10090 GN=Por PE=1 SV=2	K13241;K13240;K00327;K00597	POR;MTRR;NOS1;NOS2	26	51	77	High
Q64FW2	1.26582	0.340075	0.02297	up	yes	1.19	0.9401	0.900122	0.973397	0.932478	0.954365	1.30742	1.01432	1.09235	1.34548	All-trans-retinol 13,14-reductase OS=Mus musculus OX=10090 GN=Retsat PE=1 SV=3	K09516	RETSAT	12	21	67.3	High
H3BJ78	1.26334	0.337243	0.03066	up	yes	1.243	0.9839	0.906581	1.23662	0.931506	0.861029	1.23404	1.1756	1.22373	1.33976	Synaptogyrin-2 (Fragment) OS=Mus musculus OX=10090 GN=Syngr2 PE=3 SV=1			1	7	15.7	High
Q9D0I4	1.26329	0.33719	0.04683	up	yes	1.176	0.9309	0.831229	1.18681	0.863212	0.842517	1.21503	1.0664	1.13413	1.28934	Syntaxin-17 OS=Mus musculus OX=10090 GN=Stx17 PE=1 SV=1	K08491	STX17	4	20	33.2	High
P34914	1.26172	0.33539	0.04759	up	yes	1.144	0.9067	0.900564	0.97881	0.874825	0.872766	1.3165	0.904682	1.09721	1.25782	Bifunctional epoxide hydrolase 2 OS=Mus musculus OX=10090 GN=Ephx2 PE=1 SV=2	K08726;K13701;K13698;K22368;K22369	EPHX2;EPHX3;EPHX4;ABHD4;ABHD8	15	46	62.5	High
Q9D8X2	1.26113	0.334714	0.03404	up	yes	1.19	0.9436	1.03434	0.94763	0.897915	0.894447	1.19042	0.997345	1.16499	1.40662	Coiled-coil domain-containing protein 124 OS=Mus musculus OX=10090 GN=Ccdc124 PE=1 SV=1			1	6	25.3	High
Q8CFV9	1.25901	0.332289	0.03409	up	yes	1.083	0.8602	0.806778	1.01504	0.839953	0.779133	1.2233	0.933026	1.04453	1.13115	Riboflavin kinase OS=Mus musculus OX=10090 GN=Rfk PE=1 SV=2	K00861	RFK, FMN1	5	21	17.4	High
Q8BUY5	1.25627	0.329142	0.005023	up	yes	1.203	0.9576	0.972731	0.971649	0.950003	0.935934	1.30608	1.14806	1.07122	1.28551	Complex I assembly factor TIMMDC1, mitochondrial OS=Mus musculus OX=10090 GN=Timmdc1 PE=1 SV=1	K23505	TIMMDC1	3	16	31.8	High
G3X8Y8	1.25492	0.327597	0.04738	up	yes	1.275	1.016	0.973519	1.17995	1.02863	0.881046	1.40693	1.0305	1.32567	1.33874	Toll-like receptor 2 OS=Mus musculus OX=10090 GN=Tlr2 PE=1 SV=1	K10169;K05398;K10159;K18808;K10160	TLR2, CD282;TLR6, CD286;TLR1, CD281;TLR13;TLR4, CD284	2	4	89.4	High
Q3TRM8	1.25437	0.326959	0.009218	up	yes	1.185	0.9447	0.994918	0.950621	0.871066	0.962373	1.32218	1.13143	1.22816	1.05639	Hexokinase-3 OS=Mus musculus OX=10090 GN=Hk3 PE=1 SV=2	K12407;K00844	HK;HK;HK;HK;GCK	2	6	100	High
A2A8S2	1.25318	0.325597	0.04555	up	yes	1.132	0.9033	0.792912	1.13902	0.881722	0.799552	1.03776	1.18965	1.09005	1.20958	Protein YIPF (Fragment) OS=Mus musculus OX=10090 GN=Yipf1 PE=1 SV=8	K22940	YIPF1_2;YIPF1_2	2	8	27.4	High
Q01320	1.24946	0.321302	0.01526	up	yes	1.152	0.922	0.826596	0.936727	0.929679	0.994876	1.32527	1.12792	1.0821	1.07329	DNA topoisomerase 2-alpha OS=Mus musculus OX=10090 GN=Top2a PE=1 SV=2	K03164	TOP2;TOP2	17	20	172.7	High
Q5SWU9	1.24869	0.320411	0.02014	up	yes	1.188	0.9514	0.886557	1.00244	0.946462	0.970031	1.27643	1.01029	1.32749	1.13894	Acetyl-CoA carboxylase 1 OS=Mus musculus OX=10090 GN=Acaca PE=1 SV=1	K01965;K11262;K01958;K01946;K01968	ACACA;ACACB;PCCA, pccA;E6.4.1.4A;PC, pyc	46	29	265.1	High
Q920D3	1.24701	0.318475	0.008393	up	yes	1.252	1.004	0.936372	1.08242	1.03289	0.96491	1.39297	1.20664	1.13362	1.27462	Mediator of RNA polymerase II transcription subunit 28 OS=Mus musculus OX=10090 GN=Med28 PE=1 SV=2	K15141	MED28	2	15	19.5	High
P16294	1.24631	0.317662	0.000378	up	yes	0.8865	0.7113	0.70455	0.742462	0.670308	0.727786	0.922234	0.887992	0.834182	0.901444	Coagulation factor IX OS=Mus musculus OX=10090 GN=F9 PE=2 SV=3	K01321;K01314;K01344;K01320	F9;F10;F7;PROC	2	4	52.9	High
Q3UHZ7	1.24532	0.316512	0.01652	up	yes	1.13	0.9074	0.87032	1.07348	0.882321	0.803457	1.17892	1.04348	1.1052	1.19263	UDP-N-acetylhexosamine pyrophosphorylase OS=Mus musculus OX=10090 GN=Uap1 PE=1 SV=1	K00972;K00963	UAP1;UAP1;UGP2, galU, galF	21	47	58.5	High
Q922K9	1.24423	0.315253	0.002698	up	yes	1.186	0.9532	0.899508	0.987781	0.935668	0.989908	1.28238	1.10902	1.12179	1.2292	Tyrosine-protein kinase FRK OS=Mus musculus OX=10090 GN=Frk PE=1 SV=3	K05703;K08891;K08892;K05705;K05704	FRK, PTK5;FYN;FGR, SRC2;SRC;YES1	10	33	58.8	High
O08738	1.23904	0.309224	0.02591	up	yes	1.173	0.9467	1.00086	1.08159	0.845829	0.858672	1.29992	1.06141	1.12563	1.2036	Caspase-6 OS=Mus musculus OX=10090 GN=Casp6 PE=1 SV=1	K04397;K04396;K02187;K04399;K04398	CASP6;CASP3;CASP7;CASP8;CASP9	8	34	31.6	High
A0A2R8W6U6	1.2365	0.306267	0.04543	up	yes	1.214	0.9818	0.794918	1.20114	1.05281	0.878296	1.16527	1.21956	1.2438	1.22829	Poly(rC)-binding protein 2 (Fragment) OS=Mus musculus OX=10090 GN=Pcbp2 PE=1 SV=1	K12889;K21444;K12886;K13162	PCBP2;PCBP1;PCBP3_4;PCBP3_4;HNRNPK	1	29	27.8	High
Q8BLN5	1.2365	0.306266	0.03949	up	yes	1.065	0.8613	0.800144	1.01805	0.787225	0.839762	1.20408	0.928473	1.05939	1.06714	Lanosterol synthase OS=Mus musculus OX=10090 GN=Lss PE=1 SV=2	K01852	LSS, ERG7	12	22	83.1	High
Q9WU84	1.23623	0.305944	0.01379	up	yes	1.223	0.9893	0.946418	1.00826	0.966725	1.03595	1.28332	1.05903	1.36085	1.19009	Copper chaperone for superoxide dismutase OS=Mus musculus OX=10090 GN=Ccs PE=1 SV=1	K04565;K16627;K04569	CCS;SOD1;SOD3	2	6	28.9	High
Q3UDR8	1.23619	0.305902	0.04422	up	yes	1.175	0.9505	0.892456	1.12476	0.947364	0.837548	1.10026	1.04197	1.24302	1.31398	Protein YIPF3 OS=Mus musculus OX=10090 GN=Yipf3 PE=1 SV=1			3	8	38	High
P52293	1.23581	0.305454	0.01236	up	yes	1.034	0.8367	0.72866	0.949904	0.822989	0.845285	1.12227	0.973915	1.0005	1.03737	Importin subunit alpha-1 OS=Mus musculus OX=10090 GN=Kpna2 PE=1 SV=2	K23583;K15043;K15042	KPNA2_7;KPNA3_4;KPNA3_4;KPNA2_7;KPNA5_6	14	34	57.9	High
P24270	1.23544	0.305024	0.03714	up	yes	1.103	0.8928	0.838302	0.966179	0.897738	0.868921	1.29758	0.948169	1.04543	1.12017	Catalase OS=Mus musculus OX=10090 GN=Cat PE=1 SV=4	K03781	katE, CAT, catB, srpA	17	42	59.8	High
P17809	1.23518	0.304719	0.02159	up	yes	1.25	1.012	0.988075	1.05415	1.00435	1.00148	1.42377	1.11352	1.13267	1.33089	Solute carrier family 2, facilitated glucose transporter member 1 OS=Mus musculus OX=10090 GN=Slc2a1 PE=1 SV=4	K08142;K08143;K07593;K07191;K07299	SLC2A1, GLUT1;SLC2A4, GLUT4;SLC2A3, GLUT3;SLC2A2, GLUT2;SLC2A5, GLUT5	2	4	53.9	High
A2A848	1.23312	0.302312	0.04087	up	yes	1.187	0.9626	0.938264	0.765018	1.03147	1.11556	1.19358	1.08314	1.17939	1.29286	Peroxisomal acyl-coenzyme A oxidase 1 (Fragment) OS=Mus musculus OX=10090 GN=Acox1 PE=1 SV=1	K00232;K10214	E1.3.3.6, ACOX1, ACOX3;ACOX2;E1.3.3.6, ACOX1, ACOX3	1	56	70	High
Q8CJ00	1.23216	0.301189	0.01005	up	yes	1.2	0.9739	0.873152	1.09627	0.955021	0.971215	1.14845	1.14575	1.18894	1.31579	NADPH oxidase activator 1 OS=Mus musculus OX=10090 GN=Noxa1 PE=1 SV=1	K08010;K21432;K20045;K12171	NOXA1;NCF2, P67PHOX;ITSN;ITSN;SH3RF, POSH	6	19	48.8	High
P11440	1.23162	0.300561	0.01943	up	yes	1.131	0.9183	0.795025	0.983842	0.878065	1.01646	1.25768	1.12224	1.08764	1.057	Cyclin-dependent kinase 1 OS=Mus musculus OX=10090 GN=Cdk1 PE=1 SV=3	K02206;K02087;K02090;K15595;K15596	CDK1, CDC2;CDK2;CDK17, PCTK2;CDK5;CDK18, PCTK3	6	29	34.1	High
P06339	1.22828	0.296633	0.02885	up	yes	1.159	0.9436	0.885187	1.10438	0.943361	0.841557	1.19372	1.11165	1.05347	1.27578	H-2 class I histocompatibility antigen, D-37 alpha chain OS=Mus musculus OX=10090 GN=H2-T23 PE=1 SV=1	K06751	MHC1;MHC1;MHC1;MHC1;MHC1	4	21	40.8	High
Q9WU79	1.2257	0.293601	0.02899	up	yes	1.141	0.9309	0.907308	1.00095	0.946927	0.86859	1.21525	0.994649	1.06308	1.28999	Proline dehydrogenase 1, mitochondrial OS=Mus musculus OX=10090 GN=Prodh PE=1 SV=2	K11394;K00318	PRODH, fadM, putB;PRODH2	12	27	68	High
Q810J8	1.22494	0.292713	0.009809	up	yes	1.161	0.9478	0.8538	0.901698	1.04078	0.994729	1.19092	1.04723	1.21395	1.19369	Zinc finger FYVE domain-containing protein 1 OS=Mus musculus OX=10090 GN=Zfyve1 PE=1 SV=2	K12182;K18082;K17603	ZFYVE1;HGS, HRS, VPS27;MTMR3_4, ZFYVE10_11	3	6	86.9	High
Q9CR56	1.22333	0.290814	0.004732	up	yes	1.227	1.003	0.961216	1.0845	1.00953	0.955385	1.19112	1.26525	1.13031	1.32106	NF-kappa-B inhibitor-interacting Ras-like protein 2 OS=Mus musculus OX=10090 GN=Nkiras2 PE=1 SV=1	K07827;K07828;K07835;K17197	NKIRAS;NKIRAS;RALB;NRAS;KRAS, KRAS2	2	12	21.5	High
Q99M07	1.22286	0.290263	0.016	up	yes	1.166	0.9535	0.962814	1.04101	0.920613	0.889582	1.19368	1.04225	1.12542	1.30167	Cytochrome c oxidase assembly factor 5 OS=Mus musculus OX=10090 GN=Coa5 PE=1 SV=1	K18178	COA5, PET191	2	38	8.4	High
Q8BJL9	1.22254	0.289879	0.01682	up	yes	1.291	1.056	1.0523	0.954789	1.10538	1.11297	1.42499	1.3004	1.12705	1.31015	UDP-glucuronosyltransferase OS=Mus musculus OX=10090 GN=Ugt2b35 PE=1 SV=1	K00699	UGT;UGT;UGT;UGT;UGT	1	4	60.4	High
Q8K154	1.22248	0.28981	0.00688	up	yes	1.216	0.9947	0.988489	0.989438	1.06629	0.934406	1.31963	1.14884	1.12227	1.27503	UDP-glucuronosyltransferase OS=Mus musculus OX=10090 GN=Ugt2b34 PE=1 SV=1	K00699	UGT;UGT;UGT;UGT;UGT	11	24	60.8	High
Q9D1C1	1.22067	0.287671	0.008854	up	yes	1.03	0.8438	0.796128	0.817902	0.830604	0.930402	1.1427	0.972136	0.985745	1.02022	Ubiquitin-conjugating enzyme E2 C OS=Mus musculus OX=10090 GN=Ube2c PE=1 SV=1	K10574;K10580;K10573;K06689;K06688	UBE2C, UBC11;UBE2B, RAD6B;UBE2A, UBC2, RAD6A;UBE2N, BLU, UBC13;UBE2D, UBC4, UBC5	4	34	19.6	High
P05532	1.21922	0.285963	0.02645	up	yes	1.134	0.9301	0.864974	1.09378	0.831534	0.930096	1.10874	1.11666	1.0665	1.24338	Mast/stem cell growth factor receptor Kit OS=Mus musculus OX=10090 GN=Kit PE=1 SV=3	K04363;K05091;K05090;K05089;K05092	KIT, SCFR, CD117;CSF1R, FMS, CD115;PDGFRA, CD140A;PDGFRB, CD140B;FLT3, FLK2, CD135	7	9	109.3	High
Q61165	1.21861	0.285235	0.01564	up	yes	1.053	0.8641	0.826815	0.983957	0.801673	0.843876	1.11416	0.965998	1.0082	1.12494	Sodium/hydrogen exchanger 1 OS=Mus musculus OX=10090 GN=Slc9a1 PE=1 SV=1	K14723;K13961;K05742;K12040;K14722	SLC9A1, NHE1;SLC9A2, NHE2;SLC9A4, NHE4;SLC9A5, NHE5;SLC9A3, NHE3	6	10	91.4	High
P47867	1.21798	0.284494	0.0376	up	yes	1.127	0.9253	0.855124	1.08654	0.921385	0.838312	1.16665	1.04105	1.04896	1.2517	Secretogranin-3 OS=Mus musculus OX=10090 GN=Scg3 PE=1 SV=1			8	15	53.3	High
Q9D8W7	1.21526	0.281268	0.04869	up	yes	1.137	0.9356	0.918259	1.11097	0.884417	0.828954	1.27078	1.02636	1.07713	1.17489	OCIA domain-containing protein 2 OS=Mus musculus OX=10090 GN=Ociad2 PE=1 SV=1			8	53	16.9	High
B2KGA7	1.21419	0.279992	0.04579	up	yes	1.157	0.9529	0.890746	1.18962	0.864134	0.867204	1.13742	1.11593	1.17427	1.2019	Protein archease OS=Mus musculus OX=10090 GN=Zbtb8os PE=1 SV=1			2	13	19.6	High
Q80VP1	1.21376	0.279486	0.000272	up	yes	1.21	0.9969	1.03208	1.0374	0.963005	0.955035	1.2464	1.16493	1.20212	1.22515	Epsin-1 OS=Mus musculus OX=10090 GN=Epn1 PE=1 SV=3	K12471	EPN;EPN;EPN	5	14	60.2	High
Q9D2H9	1.21001	0.275015	0.03164	up	yes	1.127	0.9314	0.852669	1.06265	0.888541	0.921789	1.10465	1.22976	0.988283	1.18602	Dynein axonemal assembly factor 1 OS=Mus musculus OX=10090 GN=Dnaaf1 PE=1 SV=1	K19750	DNAAF1, LRRC50, ODA7	1	1	69.7	Medium
O09172	1.2099	0.274889	0.04722	up	yes	1.222	1.01	1.03506	0.997644	1.0609	0.947755	1.43952	1.06268	1.14108	1.2462	Glutamate--cysteine ligase regulatory subunit OS=Mus musculus OX=10090 GN=Gclm PE=1 SV=1	K11205	GCLM	6	26	30.5	High
O35623	1.20793	0.272539	0.04195	up	yes	1.127	0.933	0.860666	1.13468	0.871829	0.864725	1.03522	1.12859	1.14686	1.19861	BET1 homolog OS=Mus musculus OX=10090 GN=Bet1 PE=1 SV=1	K08504	BET1;BET1	2	25	13.3	High
A0A1Y7VNC9	1.20386	0.267667	0.032	up	yes	1.073	0.8913	0.830773	0.911188	0.895654	0.927637	0.94043	1.23925	1.05191	1.06014	Geranylgeranyl pyrophosphate synthase (Fragment) OS=Mus musculus OX=10090 GN=Ggps1 PE=1 SV=1	K00804	GGPS1	1	28	17.7	High
Q8JZK9	1.20371	0.267493	0.01773	up	yes	1.063	0.8831	0.734098	0.955331	0.960038	0.882842	1.06077	1.03347	1.11349	1.04477	Hydroxymethylglutaryl-CoA synthase, cytoplasmic OS=Mus musculus OX=10090 GN=Hmgcs1 PE=1 SV=1	K01641	E2.3.3.10;E2.3.3.10	13	26	57.5	High
A0A087WRY3	1.20329	0.26698	0.0045	up	yes	1.201	0.9981	0.927635	1.11197	0.99942	0.953336	1.16337	1.19705	1.18198	1.26086	Nuclear ubiquitous casein and cyclin-dependent kinase substrate 1 OS=Mus musculus OX=10090 GN=Nucks1 PE=1 SV=1			1	4	26.2	High
P58021	1.20315	0.266813	0.02775	up	yes	1.101	0.9151	0.905895	1.06104	0.913069	0.780344	1.08436	1.03593	1.10767	1.17493	Transmembrane 9 superfamily member 2 OS=Mus musculus OX=10090 GN=Tm9sf2 PE=1 SV=1	K17086;K17085	TM9SF2_4;TM9SF2_4;TM9SF2_4;TM9SF1	14	26	75.3	High
P01887	1.20263	0.26619	0.02106	up	yes	0.8695	0.723	0.665	0.849745	0.690293	0.686994	0.858542	0.916825	0.820054	0.882735	Beta-2-microglobulin OS=Mus musculus OX=10090 GN=B2m PE=1 SV=2	K08055;K06752	B2M;MHC2;MHC2;MHC2	2	16	13.8	High
G5E911	1.20222	0.265706	0.007057	up	yes	1.189	0.989	0.950827	0.967055	0.982328	1.05583	1.29257	1.11502	1.11597	1.23339	Protein FAM3C OS=Mus musculus OX=10090 GN=Fam3c PE=1 SV=1	K19031	CEMIP, KIAA1199	6	31	27	High
P53569	1.20215	0.265615	0.01314	up	yes	1.231	1.024	0.889105	1.03805	1.15458	1.01615	1.27198	1.24482	1.16246	1.24482	CCAAT/enhancer-binding protein zeta OS=Mus musculus OX=10090 GN=Cebpz PE=1 SV=2	K14832	MAK21, NOC1, CEBPZ	4	4	120.2	High
Q8VCH6	1.2013	0.264591	0.01387	up	yes	1.076	0.8957	0.83334	1.00773	0.878156	0.863542	1.15582	1.02235	1.00968	1.11588	Delta(24)-sterol reductase OS=Mus musculus OX=10090 GN=Dhcr24 PE=1 SV=1	K00103;K09828	DHCR24, DWF1;GULO	4	7	60.1	High
A0A0N4SW73	1.20078	0.263967	0.01805	up	yes	1.238	1.031	1.0569	0.992989	0.986171	1.08672	1.29635	1.19751	1.09269	1.36538	Rab11 family-interacting protein 5 OS=Mus musculus OX=10090 GN=Rab11fip5 PE=1 SV=1	K12484	RAB11FIP1_2_5;RAB11FIP1_2_5;RAB11FIP1_2_5	2	2	139.5	High
Q9D7S7	1.20012	0.263184	0.001591	up	yes	1.161	0.9674	0.922902	1.05428	0.991575	0.901006	1.16276	1.17172	1.16674	1.14087	60S ribosomal protein L22-like 1 OS=Mus musculus OX=10090 GN=Rpl22l1 PE=1 SV=1	K02891	RP-L22e, RPL22;RP-L22e, RPL22	5	45	14.5	High
Q99JW5	0.829359	-0.269932	0.01524	down	yes	0.9181	1.107	1.17685	0.966964	1.17595	1.10962	0.873377	0.996948	0.90427	0.897909	Epithelial cell adhesion molecule OS=Mus musculus OX=10090 GN=Epcam PE=1 SV=1	K17288	TACSTD2	6	35	35	High
Q02788	0.8282	-0.271948	0.003208	down	yes	0.8928	1.078	1.07193	0.991779	1.09006	1.15971	0.853422	0.886819	0.943115	0.887773	Collagen alpha-2(VI) chain OS=Mus musculus OX=10090 GN=Col6a2 PE=1 SV=3	K06238;K03900	COL6A;COL6A;COL6A;COL6A;VWF	20	24	110.3	High
Q04857	0.826465	-0.274974	0.01359	down	yes	0.8744	1.058	1.0549	0.946938	1.05396	1.17506	0.810815	0.915958	0.915019	0.855876	Collagen alpha-1(VI) chain OS=Mus musculus OX=10090 GN=Col6a1 PE=1 SV=1	K06238;K23619	COL6A;COL6A;COL6A;COL6A;COL28A	24	25	108.4	High
F6VBV0	0.817468	-0.290765	0.04575	down	yes	0.9687	1.185	1.21337	1.06869	1.10094	1.35804	0.827284	1.09833	0.996358	0.952782	Regulating synaptic membrane exocytosis protein 1 OS=Mus musculus OX=10090 GN=Rims1 PE=1 SV=3	K15297;K15298;K15291;K16882;K19916	RIMS1, RIM1;RIMS2, RIM2;RIMS3, RIM3;PCLO;DOC2A	4	4	185.7	High
B7FAU9	0.808749	-0.306236	0.03696	down	yes	0.8597	1.063	0.942553	1.16661	0.95251	1.18951	0.773268	0.938569	0.896746	0.830028	Filamin, alpha OS=Mus musculus OX=10090 GN=Flna PE=1 SV=1	K21073;K04437;K05699	FLNA;FLNA;FLNA;ACTN2_3;ACTN1_4	110	57	280.3	High
D3Z598	0.803931	-0.314856	0.04604	down	yes	0.9816	1.221	1.18951	1.05506	1.25943	1.37864	0.912538	1.17338	0.970801	0.869513	Latent-transforming growth factor beta-binding protein 4 OS=Mus musculus OX=10090 GN=Ltbp4 PE=1 SV=1	K19559;K06825;K08023;K17341	LTBP2_3_4;LTBP2_3_4;LTBP1;FBN1;HMCN	9	7	166.7	High
Q91XD2	0.801829	-0.318633	0.02543	down	yes	0.9205	1.148	1.07352	1.16248	1.09963	1.25531	0.766035	1.06772	0.977795	0.870464	LIM and senescent cell antigen-like-containing domain protein 2 OS=Mus musculus OX=10090 GN=Lims2 PE=1 SV=1	K19867;K23354;K05760	LIMS1_2, PINCH1_2;PXN;LDB3	6	47	39	High
Q9EPC1	0.798434	-0.324754	0.00512	down	yes	0.816	1.022	1.00443	1.02693	0.966929	1.09162	0.723179	0.886304	0.880679	0.773804	Alpha-parvin OS=Mus musculus OX=10090 GN=Parva PE=1 SV=1	K21073;K06275	PARV;PARV;PARV;ACTN2_3;ACTN2_3	11	26	42.3	High
Q99K41	0.79767	-0.326135	0.0256	down	yes	0.9245	1.159	1.23076	0.980369	1.31009	1.11608	0.868551	1.01382	0.944052	0.871418	EMILIN-1 OS=Mus musculus OX=10090 GN=Emilin1 PE=1 SV=1			12	15	107.5	High
Q08879	0.791581	-0.337192	0.04224	down	yes	0.9214	1.164	1.16196	1.21476	1.12479	1.15413	0.681801	1.11599	0.999623	0.888141	Fibulin-1 OS=Mus musculus OX=10090 GN=Fbln1 PE=1 SV=2	K18274;K19638;K17341;K17342;K17307	FBLN1_2;HMCN;FBLN7;CCBE1;UMOD	8	15	78	High
P13020	0.788071	-0.343602	0.03682	down	yes	0.9315	1.182	1.20896	1.02887	1.17776	1.31327	0.793501	1.11713	0.976269	0.83897	Gelsolin OS=Mus musculus OX=10090 GN=Gsn PE=1 SV=3	K05768;K08017	GSN;GSN;AVIL	12	28	85.9	High
O54890	0.787829	-0.344046	0.026	down	yes	0.958	1.216	1.16358	1.06521	1.25398	1.38071	0.83302	1.10243	0.977475	0.918984	Integrin beta-3 OS=Mus musculus OX=10090 GN=Itgb3 PE=1 SV=2	K05719;K06464;K06588;K06493;K06589	ITGB3, CD61;ITGB5;ITGB6;ITGB1, CD29;ITGB2, CD18	8	14	86.7	High
P11688	0.782703	-0.353463	0.03235	down	yes	0.9729	1.243	1.23197	1.07374	1.15199	1.51405	0.967098	1.0187	0.937859	0.967958	Integrin alpha-5 OS=Mus musculus OX=10090 GN=Itga5 PE=1 SV=3	K06584;K06484;K06487;K06476;K06485	ITGA5, CD49e;ITGA8;ITGAV, CD51;ITGA2B, CD41;ITGA6, CD49f	24	25	115	High
Q9EQ08	0.780343	-0.357821	0.01182	down	yes	1.048	1.343	1.33303	1.26376	1.33988	1.43567	1.24665	1.06875	0.979798	0.898545	Heparan N-sulfatase OS=Mus musculus OX=10090 GN=Sgsh PE=1 SV=1	K01134;K01135;K01136;K01132;K01565	SGSH;ARSA;GALNS;IDS;ARSB	4	10	56.7	High
Q8K5C8	0.772958	-0.371538	0.04475	down	yes	0.9747	1.261	1.38611	0.999399	1.33414	1.32445	0.850527	1.17029	0.984424	0.893691	Cis-retinol/androgen dehydrogenase type 3 OS=Mus musculus OX=10090 GN=Rdh9 PE=2 SV=1	K11154	RDH16;RDH16;RDH16	4	32	35.7	High
E9QMK3	0.770234	-0.376631	0.0139	down	yes	0.9859	1.28	1.2699	1.06789	1.31312	1.47014	0.96027	1.04231	0.998201	0.942627	Versican core protein OS=Mus musculus OX=10090 GN=Vcan PE=1 SV=1	K06795;K06794;K06852;K06848;K06793	VCAN, CSPG2;BCAN;NCAN, CSPG3;HAPLN3;HAPLN1, CRTL1	6	9	74.3	High
Q8CJ26	0.768214	-0.380419	0.02227	down	yes	0.8604	1.12	1.17476	0.879824	1.20515	1.22034	0.827093	0.920043	0.888761	0.805643	Death domain-containing membrane protein NRADD OS=Mus musculus OX=10090 GN=Nradd PE=1 SV=1	K02583	NGFR, TNFRSF16, CD271	1	5	24.7	High
Q5EBG6	0.767579	-0.381613	0.02119	down	yes	0.8973	1.169	0.99477	1.28082	1.07119	1.32776	0.85939	1.00132	0.867033	0.861574	Heat shock protein beta-6 OS=Mus musculus OX=10090 GN=Hspb6 PE=1 SV=1	K09541;K04455;K09543;K09542;K09545	HSPB6;CRYAB;CRYAA;HSPB2;HSPB1	2	14	17.5	High
P10107	0.761241	-0.393575	0.01803	down	yes	0.8465	1.112	1.14505	1.07627	1.06672	1.16128	0.685584	1.01227	0.947314	0.740987	Annexin A1 OS=Mus musculus OX=10090 GN=Anxa1 PE=1 SV=2	K17095;K17089;K17091;K17092	ANXA1;ANXA2;ANXA3;ANXA7_11;ANXA7_11	19	55	38.7	High
A0A075B5T2	0.760404	-0.395162	0.003959	down	yes	0.8661	1.139	1.08084	1.11153	1.28466	1.07975	0.777302	0.938387	0.901129	0.847434	Immunoglobulin heavy variable 6-3 (Fragment) OS=Mus musculus OX=10090 GN=Ighv6-3 PE=4 SV=7			3	31	13.3	High
P04104	0.756739	-0.402132	0.04858	down	yes	1.151	1.521	1.61374	1.72206	1.17965	1.56861	1.14764	1.01717	1.4127	1.0262	Keratin, type II cytoskeletal 1 OS=Mus musculus OX=10090 GN=Krt1 PE=1 SV=4	K07605	KRT2;KRT2;KRT2;KRT2;KRT2	1	5	65.6	High
Q8BFW7	0.753412	-0.408489	0.02725	down	yes	0.828	1.099	1.09981	0.968118	1.06031	1.26726	0.706607	1.01609	0.845828	0.743293	Lipoma-preferred partner homolog OS=Mus musculus OX=10090 GN=Lpp PE=1 SV=1	K16682;K16676;K12792;K06273	LPP;TRIP6;ZYX;AJUBA, LIMD1, WTIP;AJUBA, LIMD1, WTIP	16	40	65.8	High
Q3U962	0.746578	-0.421636	0.03676	down	yes	0.8944	1.198	1.23968	0.90079	1.29083	1.36026	0.930021	1.00492	0.872473	0.770167	Collagen alpha-2(V) chain OS=Mus musculus OX=10090 GN=Col5a2 PE=1 SV=1	K19719;K06236;K19720;K19721	COL5AS;COL2A;COL3A;COL1A;COL1A	3	3	144.9	High
Q64444	0.745593	-0.423539	0.03311	down	yes	0.8798	1.18	1.32402	0.930236	1.26351	1.20204	0.818824	1.05125	0.904304	0.74487	Carbonic anhydrase 4 OS=Mus musculus OX=10090 GN=Ca4 PE=1 SV=1	K01672;K18246	CA4;CA;CA;CA;CA	10	42	34.3	High
E9Q0F0	0.735432	-0.443336	0.04529	down	yes	1.098	1.493	1.54291	1.70671	1.15857	1.56213	1.15948	0.970054	1.36263	0.900506	Keratin 78 OS=Mus musculus OX=10090 GN=Krt78 PE=1 SV=1	K07605	KRT2;KRT2;KRT2;KRT2;KRT2	1	2	112.2	High
P31001	0.733247	-0.44763	0.0368	down	yes	0.8447	1.152	1.00733	1.34546	0.954214	1.29949	0.69883	0.948085	0.920503	0.811199	Desmin OS=Mus musculus OX=10090 GN=Des PE=1 SV=3	K04572;K07606;K07610;K07607;K05640	DES;VIM;PRPH;GFAP;NEFL, NF-L	21	57	53.5	High
Q61549	0.732218	-0.449655	0.04313	down	yes	0.9409	1.285	1.41939	1.18707	1.40777	1.12414	0.996366	1.23063	0.797923	0.738874	Adhesion G protein-coupled receptor E1 OS=Mus musculus OX=10090 GN=Adgre1 PE=1 SV=1	K04595;K04594;K08445;K08446;K04592	ADGRE4, EMR4;ADGRL1, LPHN1;ADGRL3, LPHN3;ADGRL4, ELTD1;ADGRE5, CD97	2	2	102.1	High
Q70IV5	0.729843	-0.454341	0.04274	down	yes	0.8853	1.213	1.04364	1.31514	1.04878	1.44471	0.685763	1.04673	0.97474	0.833851	Synemin OS=Mus musculus OX=10090 GN=Synm PE=1 SV=2	K04572;K10376;K07607;K05640;K07610	DMN;GFAP;PRPH;NEFL, NF-L;DES	40	31	173.1	High
A2AKN8	0.727533	-0.458916	0.01829	down	yes	0.8905	1.224	1.01364	1.3517	1.444	1.08748	0.901725	0.919032	0.863651	0.877496	Major urinary protein 5 OS=Mus musculus OX=10090 GN=Mup8 PE=3 SV=1			1	52	20.6	High
Q8VHX6	0.714948	-0.48409	0.01781	down	yes	0.8944	1.251	1.21976	1.25784	1.12836	1.3978	0.688487	1.13692	0.932224	0.819877	Filamin-C OS=Mus musculus OX=10090 GN=Flnc PE=1 SV=3	K21073;K04437	FLNA;FLNA;FLNA;ACTN2_3;ACTN2_3	88	48	290.9	High
A0A0R4J003	0.692738	-0.529617	0.0303	down	yes	0.7918	1.143	1.33522	0.859528	1.21343	1.16312	0.634481	0.95749	0.861293	0.713909	Vasoactive intestinal peptide OS=Mus musculus OX=10090 GN=Vip PE=1 SV=1	K05264	VIP	3	14	19.1	High
P37804	0.685839	-0.544058	0.04405	down	yes	0.7846	1.144	0.993799	1.27304	0.987961	1.32072	0.51996	1.02299	0.892609	0.702879	Transgelin OS=Mus musculus OX=10090 GN=Tagln PE=1 SV=3	K20526	TAGLN;TAGLN;TAGLN	14	71	22.6	High
F8WI14	0.685294	-0.545205	0.04713	down	yes	0.7689	1.122	1.11663	0.754608	1.24377	1.37258	0.679677	0.879212	0.821962	0.694831	Extracellular matrix protein 1 OS=Mus musculus OX=10090 GN=Ecm1 PE=1 SV=1	K23867	ECM1	3	6	62.7	High
A0A338P6W9	0.676223	-0.56443	0.04521	down	yes	0.8987	1.329	1.31577	0.904389	1.44326	1.65405	0.730148	1.04038	0.945187	0.87889	ABI family member 3-binding protein OS=Mus musculus OX=10090 GN=Abi3bp PE=1 SV=1	K06766	NEO1	5	9	97.2	High
D3YVS1	0.664952	-0.588678	0.007974	down	yes	0.7627	1.147	1.14668	1.0211	1.18575	1.23319	0.551346	0.917849	0.893664	0.688087	Smoothelin OS=Mus musculus OX=10090 GN=Smtn PE=1 SV=1	K05699;K21073	ACTN1_4;ACTN2_3;ACTN2_3	1	17	47.5	High
P14069	0.663406	-0.592036	0.02523	down	yes	0.7324	1.104	1.22843	0.804877	1.09904	1.28191	0.615959	0.89114	0.789349	0.633212	Protein S100-A6 OS=Mus musculus OX=10090 GN=S100a6 PE=1 SV=3	K23761;K23760;K23762;K23758;K23764	;;;;	5	36	10	High
Q6P8J7	0.648371	-0.625109	0.04263	down	yes	0.8954	1.381	1.61738	0.880833	1.59216	1.43303	0.811266	1.11041	0.915617	0.744307	Creatine kinase S-type, mitochondrial OS=Mus musculus OX=10090 GN=Ckmt2 PE=1 SV=1	K00933	E2.7.3.2;E2.7.3.2;E2.7.3.2;E2.7.3.2	2	16	47.4	High
O35639	0.646256	-0.629821	0.04784	down	yes	0.8718	1.349	1.57779	0.90917	1.48188	1.42654	0.64541	1.1591	0.981104	0.701667	Annexin A3 OS=Mus musculus OX=10090 GN=Anxa3 PE=1 SV=4	K16646;K17095;K17089;K17094;K17093	ANXA3;ANXA7_11;ANXA4;ANXA5;ANXA6	13	48	36.4	High
P11276	0.611338	-0.709958	0.02343	down	yes	0.8681	1.42	1.57572	0.968542	1.41918	1.71688	0.715174	1.09975	0.878053	0.779421	Fibronectin OS=Mus musculus OX=10090 GN=Fn1 PE=1 SV=4	K06252;K05717;K08132	FN1;TN;COL12A;TN;TN	2	30	272.4	High
Q9WVC8	0.526469	-0.92558	0.04871	down	yes	0.8871	1.685	1.98087	0.950936	1.95141	1.85814	0.57588	1.38097	1.08937	0.502244	Chloride anion exchanger OS=Mus musculus OX=10090 GN=Slc26a3 PE=1 SV=1	K14706;K14704;K14702;K14703;K14078	SLC26A3, DRA;SLC26A4, PDS;SLC26A5, PRES;SLC26A6;SLC26A9	9	11	83.5	High
P17183	0.496352	-1.01057	0.04644	down	yes	0.5986	1.206	1.49345	0.516922	1.31738	1.49752	0.523443	0.763906	0.644082	0.463123	Gamma-enolase OS=Mus musculus OX=10090 GN=Eno2 PE=1 SV=2	K01689	ENO, eno;ENO, eno;ENO, eno;ENO, eno;ENO, eno	4	34	47.3	High
legend:
Table S2C Differentially expressed proteins between c.jejuni group and FMT group.

## Sheet: S2D
Accession	FC(butyric/c.jejuni)	Log2FC(buytric/c.jejuni)	P_value(butyric/c.jejuni)	Regulate	Significant	butyric(T4)	c.jejuni(T2)	T2-1	T2-2	T2-3	T2-4	T4-1	T4-2	T4-3	T4-4	Description	ko_id	ko_name	uni_peptide	coverage	mw	fdr
Q9QUK9	2.42904	1.28039	0.01016	up	yes	0.9602	0.3953	0.312023	0.566617	0.44905	0.253645	1.09152	1.14175	1.05079	0.556601	TESP4 OS=Mus musculus OX=10090 GN=Try5 PE=1 SV=1	K01312	PRSS1_2_3;PRSS1_2_3;PRSS1_2_3;PRSS1_2_3	2	15	26.3	High
Q9D816	2.22314	1.1526	0.0455	up	yes	1.076	0.484	0.421199	0.69506	0.410775	0.40888	0.456053	1.16246	1.52979	1.15439	Cytochrome P450 2C55 OS=Mus musculus OX=10090 GN=Cyp2c55 PE=1 SV=1	K07413	CYP2C;CYP2C;CYP2C;CYP2C;CYP2C	15	40	56.1	High
P28651	1.86953	0.902672	0.03296	up	yes	1.238	0.6622	0.546298	1.04654	0.550656	0.505338	0.800461	1.17028	1.46338	1.51605	Carbonic anhydrase-related protein OS=Mus musculus OX=10090 GN=Ca8 PE=1 SV=5	K01672;K18245	CA;CA;CA2;CA;CA	6	30	33.1	High
Q8K169	1.76588	0.820391	0.0476	up	yes	1.234	0.6988	0.59559	0.957652	0.647439	0.594712	0.678	1.22949	1.51707	1.51031	UDP-glucuronosyltransferase OS=Mus musculus OX=10090 GN=Ugt2b5 PE=1 SV=1	K00699	UGT;UGT;UGT;UGT;UGT	5	12	60.8	High
Q5SW46	1.69806	0.76389	0.01875	up	yes	1.271	0.7485	0.612204	1.05956	0.641479	0.680817	0.941126	1.24244	1.36086	1.53953	Lactoperoxidase OS=Mus musculus OX=10090 GN=Lpo PE=1 SV=1	K10789;K10788;K12550;K00431;K19511	LPO;MPO;EPX, EPO;TPO;PXDN, VPO1	8	14	80.1	High
Q09199	1.67899	0.747592	0.04542	up	yes	1.181	0.7034	0.622495	0.959442	0.666855	0.564922	0.726913	1.25419	1.5371	1.20552	Beta-1,4 N-acetylgalactosaminyltransferase 2 OS=Mus musculus OX=10090 GN=B4galnt2 PE=2 SV=1	K00725	B4GALNT1, GALGT	20	36	58.3	High
Q6YI28	1.63726	0.711288	0.03379	up	yes	1.123	0.6859	0.649419	0.74501	0.698891	0.650257	0.859878	0.879741	1.52281	1.23107	EP1 OS=Mus musculus OX=10090 GN=Lypd8l PE=1 SV=1			1	5	23.7	High
P04187	1.58143	0.661227	0.01648	up	yes	1.175	0.743	0.65763	0.89675	0.812866	0.604599	0.922223	1.09302	1.45338	1.23223	Granzyme B(G,H) OS=Mus musculus OX=10090 GN=Gzmb PE=1 SV=1	K01353;K01319	GZMB;CTSG	2	17	27.5	High
Q9D306	1.52864	0.612247	0.0307	up	yes	1.185	0.7752	0.684242	1.12304	0.699945	0.593518	1.00544	1.07743	1.29685	1.36085	Alpha-1,3-mannosyl-glycoprotein 4-beta-N-acetylglucosaminyltransferase C OS=Mus musculus OX=10090 GN=Mgat4c PE=2 SV=1	K13748;K00738	MGAT4C;MGAT4A_B;MGAT4A_B	14	26	56.2	High
Q5SF07	1.46556	0.551454	0.0319	up	yes	1.132	0.7724	0.685024	1.01402	0.713998	0.676613	0.880531	1.07557	1.34966	1.2234	Insulin-like growth factor 2 mRNA-binding protein 2 OS=Mus musculus OX=10090 GN=Igf2bp2 PE=1 SV=1	K13197;K17392;K17391;K13210	IGF2BP2;IGF2BP1;IGF2BP3;FUBP;FUBP	7	17	65.5	High
Q9CQB2	1.45332	0.539354	0.04911	up	yes	1.619	1.114	1.2044	1.15966	1.15724	0.934716	1.34562	1.66639	1.30832	2.15543	MAPK regulated corepressor interacting protein 2 OS=Mus musculus OX=10090 GN=Mcrip2 PE=1 SV=1			1	7	17.9	High
P62960	1.45104	0.537086	0.001569	up	yes	1.467	1.011	0.984426	1.13888	0.971555	0.95041	1.64103	1.49716	1.2966	1.43416	Y-box-binding protein 1 OS=Mus musculus OX=10090 GN=Ybx1 PE=1 SV=3	K09277;K09276;K18754;K06099	YBX1, NSEP1;YBX2;CSDA, ZONAB;LIN28	2	17	35.7	High
Q9QZS5	1.4121	0.497842	0.0486	up	yes	1.139	0.8066	0.809334	0.961058	0.76729	0.688685	0.809433	1.1228	1.38111	1.24137	Serine/threonine-protein kinase Sgk2 OS=Mus musculus OX=10090 GN=Sgk2 PE=1 SV=1	K13304;K04456;K13302;K13303	SGK2;SGK1;SGK3;AKT;AKT	4	17	41.3	High
P43241	1.39105	0.476175	0.04849	up	yes	1.144	0.8224	0.721378	1.15922	0.708919	0.70002	1.03086	1.03417	1.28897	1.22168	Homeobox protein CDX-2 OS=Mus musculus OX=10090 GN=Cdx2 PE=1 SV=1	K22234;K09305;K09312;K09304	CDX2;CDX1_4;CDX1_4;HOX_5;HOX_4	5	22	33.5	High
P16014	1.38879	0.473828	0.0321	up	yes	1.162	0.8367	0.851943	1.03117	0.78301	0.680594	0.928345	1.13984	1.36582	1.2142	Secretogranin-1 OS=Mus musculus OX=10090 GN=Chgb PE=1 SV=2			12	17	77.9	High
Q9CT10	1.38432	0.469179	0.006345	up	yes	1.305	0.9427	0.948067	0.950632	0.977137	0.895057	1.36545	1.06103	1.46732	1.32518	Ran-binding protein 3 OS=Mus musculus OX=10090 GN=Ranbp3 PE=1 SV=2	K15304	RANBP3	9	21	52.5	High
A0A0R4J101	1.37949	0.464139	0.04206	up	yes	1.036	0.751	0.697978	0.866034	0.711049	0.728789	0.742597	1.03817	1.19622	1.16645	Anion exchange protein OS=Mus musculus OX=10090 GN=Slc4a2 PE=1 SV=1	K13861;K13855;K13856;K13858;K06573	SLC4A2, AE2;SLC4A3, AE3;SLC4A1, AE1, CD233;SLC4A7, NBC3;SLC4A10, NCBE	7	9	136.7	High
Q9DAA6	1.37922	0.463851	0.01089	up	yes	1.038	0.7526	0.710378	0.823636	0.771111	0.705454	0.873425	1.10681	1.20514	0.967827	Exosome complex component CSL4 OS=Mus musculus OX=10090 GN=Exosc1 PE=1 SV=1	K07573	CSL4, EXOSC1	3	21	21.4	High
P61022	1.37382	0.458196	0.0409	up	yes	1.036	0.7541	0.737336	0.898775	0.694349	0.685752	0.773585	1.01626	1.216	1.1371	Calcineurin B homologous protein 1 OS=Mus musculus OX=10090 GN=Chp1 PE=1 SV=2	K17612;K06268;K17610;K17611	CHP, CHP1;CHP2;PPP3R, CNB;PPP3R, CNB;TESC, CHP3	6	37	22.4	High
Q8BGT1	1.36991	0.454082	0.01507	up	yes	1.181	0.8621	0.853507	0.916845	0.837421	0.840437	0.995527	1.42967	1.20033	1.0984	Leucine-rich repeat transmembrane protein FLRT3 OS=Mus musculus OX=10090 GN=Flrt3 PE=1 SV=1	K10170;K16362	FLRT;FLRT;FLRT;TLR8, CD288	3	7	72.8	High
O70551	1.35115	0.434189	0.000571	up	yes	1.643	1.216	1.24675	1.1596	1.23639	1.22	1.53891	1.60989	1.60291	1.82169	SRSF protein kinase 1 OS=Mus musculus OX=10090 GN=Srpk1 PE=1 SV=2	K08832;K18669;K15409;K08823;K08831	SRPK1;SRPK2;SRPK3, STK23;DYRK2_3_4;CLK2_3	4	11	73	High
A0JNU3	1.35024	0.433218	0.03686	up	yes	1.118	0.828	0.750609	0.969793	0.781563	0.810006	0.925656	0.985472	1.33191	1.22848	60 kDa lysophospholipase OS=Mus musculus OX=10090 GN=Aspg PE=1 SV=1	K13278	ASPG	2	4	60.6	High
Q91YL7	1.3368	0.418785	0.04854	up	yes	1.105	0.8266	0.786838	1.00712	0.778097	0.734391	0.979724	0.918548	1.1961	1.32638	PGAP2-interacting protein OS=Mus musculus OX=10090 GN=Cwh43 PE=1 SV=1			6	9	78.1	High
E9Q4Z2	1.32801	0.409268	0.04735	up	yes	1.098	0.8268	0.721871	1.05701	0.755036	0.773363	0.942785	1.00215	1.16998	1.27843	Acetyl-CoA carboxylase 2 OS=Mus musculus OX=10090 GN=Acacb PE=1 SV=1	K11262;K01965;K01946;K01958;K01968	ACACB;ACACA;PCCA, pccA;E6.4.1.4A;PC, pyc	12	11	275.6	High
Q9JHS9	1.32379	0.404675	0.02449	up	yes	1.045	0.7894	0.712458	0.995988	0.727557	0.721685	0.968058	1.01766	1.195	1.0003	Spliceosome-associated protein CWC15 homolog OS=Mus musculus OX=10090 GN=Cwc15 PE=1 SV=1	K12863	CWC15	3	19	26.6	High
Q7TMK6	1.32136	0.402026	0.04993	up	yes	1.067	0.8075	0.870541	1.05078	0.658493	0.650337	0.991336	1.09275	1.18616	0.999343	Protein Hook homolog 2 OS=Mus musculus OX=10090 GN=Hook2 PE=1 SV=3	K16611;K16536;K16612	HOOK2;HOOK3;HOOK1	7	11	83.3	High
P55096	1.31914	0.399602	0.03966	up	yes	1.097	0.8316	0.731165	1.00301	0.837962	0.754113	0.876943	1.07729	1.22727	1.206	ATP-binding cassette sub-family D member 3 OS=Mus musculus OX=10090 GN=Abcd3 PE=1 SV=2	K05677;K05676;K05675;K05673;K05678	ABCD3, PMP70;ABCD1, ALD;ABCD2, ALDL1;ABCD4, PXMP1L;ABCC4	18	32	75.4	High
Q60766	1.31816	0.398521	0.04134	up	yes	1.158	0.8785	0.752731	1.13941	0.856982	0.765051	1.07404	1.03875	1.28077	1.23942	Immunity-related GTPase family M protein 1 OS=Mus musculus OX=10090 GN=Irgm1 PE=1 SV=1	K14139;K14140	IRGM, LRG47;IGTP	11	24	46.5	High
B2KGA7	1.31808	0.39844	0.03506	up	yes	1.256	0.9529	0.890746	1.18962	0.864134	0.867204	1.08206	1.45342	1.19375	1.29333	Protein archease OS=Mus musculus OX=10090 GN=Zbtb8os PE=1 SV=1			2	13	19.6	High
Q9WU84	1.31204	0.39181	0.01022	up	yes	1.298	0.9893	0.946418	1.00826	0.966725	1.03595	1.16636	1.1768	1.5117	1.33851	Copper chaperone for superoxide dismutase OS=Mus musculus OX=10090 GN=Ccs PE=1 SV=1	K04565;K16627;K04569	CCS;SOD1;SOD3	2	6	28.9	High
Q3UVK0	1.30468	0.383698	0.04503	up	yes	1.02	0.7818	0.778705	0.877164	0.781545	0.689714	0.785382	1.01775	1.19456	1.08343	Endoplasmic reticulum metallopeptidase 1 OS=Mus musculus OX=10090 GN=Ermp1 PE=1 SV=2			10	13	100.1	High
G3X9Y6	1.30409	0.38304	0.03615	up	yes	1.088	0.8343	0.81157	0.960395	0.820645	0.744417	0.885861	1.04311	1.27738	1.14367	Aldo-keto reductase family 1, member C19 OS=Mus musculus OX=10090 GN=Akr1c19 PE=1 SV=1	K13374	AKR1C13;AKR1C13	13	67	37	High
P51660	1.29914	0.377563	0.0473	up	yes	1.14	0.8775	0.814976	0.984202	0.860961	0.849925	0.882858	1.08746	1.27841	1.30989	Peroxisomal multifunctional enzyme type 2 OS=Mus musculus OX=10090 GN=Hsd17b4 PE=1 SV=3	K12405;K13370;K08764;K00019	HSD17B4;HSD17B8;SCP2, SCPX;E1.1.1.30, bdh	21	38	79.4	High
Q8R1N4	1.29518	0.373153	0.001356	up	yes	1.075	0.83	0.779001	0.859435	0.856998	0.824499	1.10286	0.958386	1.10691	1.13121	NudC domain-containing protein 3 OS=Mus musculus OX=10090 GN=Nudcd3 PE=1 SV=3			6	20	40.9	High
E9Q6W2	1.29147	0.369018	0.02829	up	yes	1.195	0.9253	0.900499	1.05477	0.950987	0.794847	0.9728	1.26914	1.21992	1.31836	Cytochrome c oxidase assembly factor 3 homolog, mitochondrial OS=Mus musculus OX=10090 GN=Coa3 PE=1 SV=1	K18175	CCDC56, COA3	1	10	9.8	High
P97304	1.28957	0.366895	0.03703	up	yes	1.112	0.8623	0.903153	0.906195	0.833178	0.806811	1.12742	0.885397	1.10973	1.32662	DNA-directed RNA polymerases I and III subunit RPAC2 OS=Mus musculus OX=10090 GN=Polr1d PE=1 SV=1	K03020;K03008	RPC19, POLR1D;RPB11, POLR2J	1	8	15.1	High
F6Z6G4	1.28546	0.36228	0.01246	up	yes	1.278	0.9942	0.880127	1.22645	0.920712	0.949573	1.28806	1.30313	1.2956	1.22671	G protein-coupled receptor 155 (Fragment) OS=Mus musculus OX=10090 GN=Gpr155 PE=1 SV=1			1	4	24.8	Medium
Q91VE0	1.28446	0.361161	0.04654	up	yes	1.067	0.8307	0.832572	0.941778	0.802032	0.746504	0.839418	1.03706	1.21911	1.17126	Long-chain fatty acid transport protein 4 OS=Mus musculus OX=10090 GN=Slc27a4 PE=1 SV=1	K08745;K08746;K08772;K08749	SLC27A1_4, FATP1, FATP4;SLC27A1_4, FATP1, FATP4;SLC27A6, FATP6;SLC27A3, FATP3;SLC27A2, FACVL1, FATP2	19	40	72.3	High
Q64FW2	1.28284	0.359344	0.04738	up	yes	1.206	0.9401	0.900122	0.973397	0.932478	0.954365	0.95565	1.10826	1.35123	1.40745	All-trans-retinol 13,14-reductase OS=Mus musculus OX=10090 GN=Retsat PE=1 SV=3	K09516	RETSAT	12	21	67.3	High
Q9Z2A9	1.28049	0.356694	0.02994	up	yes	1.134	0.8856	0.841372	1.01743	0.867965	0.815697	0.935687	1.10429	1.27712	1.22021	Glutathione hydrolase 5 proenzyme OS=Mus musculus OX=10090 GN=Ggt5 PE=1 SV=2	K00681;K18592	GGT1_5, CD224;GGT1_5, CD224;ggt;ggt	9	24	61.6	High
Q8R2Y3	1.27913	0.355165	0.03121	up	yes	1.191	0.9311	0.787882	1.14249	0.939379	0.854474	1.03702	1.23191	1.23191	1.26133	Dolichol kinase OS=Mus musculus OX=10090 GN=Dolk PE=1 SV=1	K00902	DOLK	2	4	59.1	High
Q9D8W7	1.27512	0.35063	0.01779	up	yes	1.193	0.9356	0.918259	1.11097	0.884417	0.828954	1.04897	1.2872	1.22103	1.21492	OCIA domain-containing protein 2 OS=Mus musculus OX=10090 GN=Ociad2 PE=1 SV=1			8	53	16.9	High
Q9R112	1.26448	0.33854	0.04956	up	yes	1.07	0.8462	0.856909	0.930329	0.845756	0.75189	0.831513	1.09635	1.21946	1.13359	Sulfide:quinone oxidoreductase, mitochondrial OS=Mus musculus OX=10090 GN=Sqor PE=1 SV=3	K22470	SQOR	29	69	50.3	High
Q64378	1.26241	0.336184	0.03304	up	yes	1.017	0.8056	0.778665	0.982898	0.713347	0.747386	0.880168	1.07739	1.07949	1.03019	Peptidyl-prolyl cis-trans isomerase FKBP5 OS=Mus musculus OX=10090 GN=Fkbp5 PE=1 SV=1	K09568;K09571;K09572	FKBP4_5;FKBP4_5;FKBP1;FKBP1;FKBP6	18	36	50.9	High
P17809	1.25395	0.326483	0.01293	up	yes	1.269	1.012	0.988075	1.05415	1.00435	1.00148	1.16983	1.14991	1.29338	1.46375	Solute carrier family 2, facilitated glucose transporter member 1 OS=Mus musculus OX=10090 GN=Slc2a1 PE=1 SV=4	K08142;K08143;K07593;K07191;K07299	SLC2A1, GLUT1;SLC2A4, GLUT4;SLC2A3, GLUT3;SLC2A2, GLUT2;SLC2A5, GLUT5	2	4	53.9	High
P85094	1.25192	0.324143	0.03409	up	yes	0.9939	0.7939	0.749063	0.847586	0.781576	0.797339	0.819579	0.940308	1.11126	1.1045	Isochorismatase domain-containing protein 2A OS=Mus musculus OX=10090 GN=Isoc2a PE=1 SV=1			6	48	22.4	High
Q8R0P4	1.24885	0.320605	0.0172	up	yes	1.09	0.8728	0.854781	0.957471	0.853932	0.825077	0.916238	1.1106	1.18544	1.14681	Mth938 domain-containing protein OS=Mus musculus OX=10090 GN=Aamdc PE=1 SV=1			7	56	13.2	High
P29758	1.24456	0.315633	0.04914	up	yes	1.029	0.8268	0.801231	0.884114	0.8301	0.791918	0.822095	1.00572	1.19863	1.08825	Ornithine aminotransferase, mitochondrial OS=Mus musculus OX=10090 GN=Oat PE=1 SV=1	K13524;K00819;K00827;K18202;K14286	rocD, OAT;AGXT2;AGXT2L1, ETNPPL;AGXT2L2;ABAT	16	58	48.3	High
O35621	1.23601	0.305687	0.02852	up	yes	1.071	0.8665	0.839863	0.972262	0.824623	0.829385	0.899333	1.06179	1.16709	1.15606	Phosphomannomutase 1 OS=Mus musculus OX=10090 GN=Pmm1 PE=1 SV=1	K17497	PMM;PMM	5	26	29.8	High
Q3TQB2	1.23099	0.299817	0.0107	up	yes	1.295	1.052	1.04303	1.11378	1.08062	0.971179	1.30503	1.44793	1.16476	1.26032	FAD-dependent oxidoreductase domain-containing protein 1 OS=Mus musculus OX=10090 GN=Foxred1 PE=1 SV=1	K17509;K00315;K18166	FOXRED1;DMGDH;PDPR	4	10	54.1	High
Q9D8M4	1.22942	0.297982	0.007329	up	yes	0.8574	0.6974	0.651847	0.786159	0.714471	0.637015	0.840569	0.815922	0.856135	0.917103	60S ribosomal protein L7-like 1 OS=Mus musculus OX=10090 GN=Rpl7l1 PE=1 SV=1	K02937	RP-L7e, RPL7	3	16	28.5	High
O88554	1.22912	0.297622	0.01339	up	yes	1.545	1.257	1.37091	1.07413	1.16553	1.41718	1.58754	1.53835	1.53231	1.52195	Poly [ADP-ribose] polymerase 2 OS=Mus musculus OX=10090 GN=Parp2 PE=1 SV=3	K10798	PARP2_3_4;PARP2_3_4;PARP2_3_4;PARP2_3_4	3	9	63.4	High
A2AER4	1.22871	0.297141	0.0413	up	yes	1.219	0.9921	0.980934	1.18113	0.92079	0.885562	1.0741	1.18444	1.33821	1.28069	UDP-galactose translocator OS=Mus musculus OX=10090 GN=Slc35a2 PE=1 SV=1	K15274;K15272;K15273	SLC35A1_2_3;SLC35A1_2_3;SLC35A1_2_3;SLC35A4;SLC35A5	2	5	41	High
Q3UHZ7	1.22548	0.293346	0.01296	up	yes	1.112	0.9074	0.87032	1.07348	0.882321	0.803457	1.10161	1.1087	1.13585	1.10161	UDP-N-acetylhexosamine pyrophosphorylase OS=Mus musculus OX=10090 GN=Uap1 PE=1 SV=1	K00972;K00963	UAP1;UAP1;UGP2, galU, galF	21	47	58.5	High
Q8CFV9	1.21832	0.284895	0.04191	up	yes	1.048	0.8602	0.806778	1.01504	0.839953	0.779133	0.930184	1.02426	1.06607	1.16956	Riboflavin kinase OS=Mus musculus OX=10090 GN=Rfk PE=1 SV=2	K00861	RFK, FMN1	5	21	17.4	High
Q01320	1.218	0.284519	0.007804	up	yes	1.123	0.922	0.826596	0.936727	0.929679	0.994876	1.13566	1.05374	1.07955	1.2232	DNA topoisomerase 2-alpha OS=Mus musculus OX=10090 GN=Top2a PE=1 SV=2	K03164	TOP2;TOP2	17	20	172.7	High
Q91WF3	1.21551	0.281563	0.01085	up	yes	1.771	1.457	1.53393	1.41413	1.38941	1.48924	1.75592	1.57899	1.96842	1.78063	Adenylate cyclase type 4 OS=Mus musculus OX=10090 GN=Adcy4 PE=1 SV=1	K08042;K08047;K08046;K08045;K08044	ADCY4;ADCY2;ADCY7;ADCY6;ADCY5	1	1	120.3	Medium
Q8R086	1.21521	0.281212	0.03792	up	yes	1.214	0.999	0.942913	1.17981	0.948257	0.925101	1.14682	1.10176	1.33258	1.27323	Sulfite oxidase, mitochondrial OS=Mus musculus OX=10090 GN=Suox PE=1 SV=2	K00387;K23490	SUOX;CYB5;CYB5	11	23	60.7	High
Q8R2I1	1.20846	0.273173	0.02769	up	yes	1.171	0.969	0.976162	1.1165	0.946421	0.83675	1.0676	1.15343	1.21548	1.24857	GDP-fucose transporter 1 OS=Mus musculus OX=10090 GN=Slc35c1 PE=1 SV=1	K15279	SLC35C1, FUCT1	6	19	38.3	High
Q8BZW2	1.2049	0.268915	0.01067	up	yes	1.062	0.8814	0.847034	0.942541	0.793632	0.942541	1.13712	1.0166	0.998057	1.09633	Ankyrin repeat domain-containing protein SOWAHB OS=Mus musculus OX=10090 GN=Sowahb PE=1 SV=1			3	6	83.5	High
Q9R0X2	1.20386	0.267662	0.02704	up	yes	0.9242	0.7677	0.733911	0.86407	0.718988	0.753808	0.932452	0.871162	0.852009	1.04099	ADAM DEC1 OS=Mus musculus OX=10090 GN=Adamdec1 PE=2 SV=1	K08634;K06540;K06834;K16071;K08614	ADAMDEC1;ADAM28;ADAM7;ADAM8, CD156a;ADAM9	3	7	52.9	High
Q6W8Q3	1.20249	0.266028	0.02603	up	yes	1.177	0.9788	0.974638	1.0205	0.872498	1.0476	1.15709	1.08285	1.33673	1.13143	Purkinje cell protein 4-like protein 1 OS=Mus musculus OX=10090 GN=Pcp4l1 PE=1 SV=1			1	12	7.5	High
P58021	1.20096	0.26419	0.04722	up	yes	1.099	0.9151	0.905895	1.06104	0.913069	0.780344	0.968853	1.09844	1.18119	1.14853	Transmembrane 9 superfamily member 2 OS=Mus musculus OX=10090 GN=Tm9sf2 PE=1 SV=1	K17086;K17085	TM9SF2_4;TM9SF2_4;TM9SF2_4;TM9SF1	14	26	75.3	High
P45376	0.826371	-0.275139	0.04478	down	yes	0.9495	1.149	1.20924	0.990257	1.1895	1.20548	1.07197	0.998667	0.798108	0.929439	Aldo-keto reductase family 1 member B1 OS=Mus musculus OX=10090 GN=Akr1b1 PE=1 SV=3	K00011;K13981	AKR1B;AKR1B;AKR1B;AKR1B;AKR1E2, AKR1CL2	14	53	35.7	High
O54890	0.815872	-0.293586	0.04349	down	yes	0.9921	1.216	1.16358	1.06521	1.25398	1.38071	1.1542	0.983484	0.904778	0.92584	Integrin beta-3 OS=Mus musculus OX=10090 GN=Itgb3 PE=1 SV=2	K05719;K06464;K06588;K06493;K06589	ITGB3, CD61;ITGB5;ITGB6;ITGB1, CD29;ITGB2, CD18	8	14	86.7	High
Q99JW5	0.802891	-0.316725	0.02094	down	yes	0.8888	1.107	1.17685	0.966964	1.17595	1.10962	0.895472	0.941352	0.972294	0.746097	Epithelial cell adhesion molecule OS=Mus musculus OX=10090 GN=Epcam PE=1 SV=1	K17288	TACSTD2	6	35	35	High
Q99J77	0.794468	-0.331938	0.04916	down	yes	0.9192	1.157	1.28343	0.95821	1.24056	1.14458	1.07668	0.970511	0.810746	0.818992	Sialic acid synthase OS=Mus musculus OX=10090 GN=Nans PE=1 SV=1	K05304	NANS, SAS	16	54	40	High
P51661	0.776937	-0.364131	0.03624	down	yes	0.8826	1.136	1.21308	0.949407	1.32505	1.05686	0.865391	1.01279	0.81052	0.841721	Corticosteroid 11-beta-dehydrogenase isozyme 2 OS=Mus musculus OX=10090 GN=Hsd11b2 PE=1 SV=2	K11154;K00071;K13368	HSD11B2;HSD17B2;RDH16;RDH16	10	36	42.2	High
Q80XN4	0.773136	-0.371207	0.02768	down	yes	0.9641	1.247	1.15735	1.16013	1.23075	1.43795	1.15689	0.901263	0.819504	0.978881	Zinc finger protein 871 OS=Mus musculus OX=10090 GN=Zfp871 PE=1 SV=1	K09228	KRAB;KRAB;KRAB;KRAB;KRAB	2	3	69.3	High
Q9QXM0	0.757033	-0.401571	0.01184	down	yes	0.7911	1.045	0.985172	0.998642	0.944759	1.2501	0.805036	0.760531	0.771657	0.827288	Monoacylglycerol lipase ABHD2 OS=Mus musculus OX=10090 GN=Abhd2 PE=1 SV=1	K13696;K13697;K13707	ABHD2;ABHD1_3;ABHD1_3;ABHD15	2	8	48.3	High
P10107	0.753867	-0.407618	0.03567	down	yes	0.8383	1.112	1.14505	1.07627	1.06672	1.16128	1.11421	0.837026	0.661543	0.740311	Annexin A1 OS=Mus musculus OX=10090 GN=Anxa1 PE=1 SV=2	K17095;K17089;K17091;K17092	ANXA1;ANXA2;ANXA3;ANXA7_11;ANXA7_11	19	55	38.7	High
Q64444	0.752881	-0.409506	0.03531	down	yes	0.8884	1.18	1.32402	0.930236	1.26351	1.20204	0.859829	1.07622	0.808212	0.809205	Carbonic anhydrase 4 OS=Mus musculus OX=10090 GN=Ca4 PE=1 SV=1	K01672;K18246	CA4;CA;CA;CA;CA	10	42	34.3	High
Q9JHQ5	0.749833	-0.415358	0.001976	down	yes	0.6744	0.8994	0.8404	1.0023	0.93062	0.824334	0.669886	0.675612	0.704241	0.647801	Leucine zipper transcription factor-like protein 1 OS=Mus musculus OX=10090 GN=Lztfl1 PE=1 SV=1	K19400	LZTFL1	4	17	34.8	High
Q3UTJ2	0.742899	-0.428762	0.001369	down	yes	0.7088	0.9541	0.915819	0.947171	0.96377	0.989589	0.652658	0.748261	0.804376	0.629797	Sorbin and SH3 domain-containing protein 2 OS=Mus musculus OX=10090 GN=Sorbs2 PE=1 SV=2	K12171;K23714;K23709;K06086	SORBS1, SH3D5, PONSIN, CAP;;;SH3RF, POSH;SH3RF, POSH	2	24	132.3	High
P30677	0.739751	-0.434889	0.02517	down	yes	0.9491	1.283	1.50673	1.03362	1.35766	1.23453	1.03598	1.02872	0.818018	0.913508	Guanine nucleotide-binding protein subunit alpha-14 OS=Mus musculus OX=10090 GN=Gna14 PE=1 SV=2	K04534;K04634;K04635;K04636;K04637	GNA14;GNAQ;GNA11;GNA15;GNAO, G-ALPHA-O	3	28	41.5	High
E9QPE7	0.732745	-0.448618	0.0171	down	yes	0.9958	1.359	1.372	1.14244	1.40479	1.51612	1.2127	1.01093	0.887292	0.872129	Myosin-11 OS=Mus musculus OX=10090 GN=Myh11 PE=1 SV=2	K10352;K17751	MYH;MYH;MYH;MYH;MYH6_7	1	42	227	High
A0A0R4J003	0.711461	-0.491143	0.04222	down	yes	0.8132	1.143	1.33522	0.859528	1.21343	1.16312	1.03929	0.80234	0.706218	0.705101	Vasoactive intestinal peptide OS=Mus musculus OX=10090 GN=Vip PE=1 SV=1	K05264	VIP	3	14	19.1	High
Q3UZI5	0.699774	-0.515039	0.03482	down	yes	0.9293	1.328	1.3366	0.977912	1.53009	1.4662	1.12264	0.993742	0.779969	0.820838	Pleiotrophin OS=Mus musculus OX=10090 GN=Ptn PE=1 SV=1	K06828;K16642	PTN;MDK	2	11	17.4	High
F8WI14	0.679144	-0.55821	0.04644	down	yes	0.762	1.122	1.11663	0.754608	1.24377	1.37258	0.879857	0.646667	0.695502	0.826138	Extracellular matrix protein 1 OS=Mus musculus OX=10090 GN=Ecm1 PE=1 SV=1	K23867	ECM1	3	6	62.7	High
E9Q0F0	0.665439	-0.587622	0.01425	down	yes	0.9935	1.493	1.54291	1.70671	1.15857	1.56213	1.04697	1.20396	0.931074	0.791996	Keratin 78 OS=Mus musculus OX=10090 GN=Krt78 PE=1 SV=1	K07605	KRT2;KRT2;KRT2;KRT2;KRT2	1	2	112.2	High
Q9WVC8	0.509674	-0.972354	0.04462	down	yes	0.8588	1.685	1.98087	0.950936	1.95141	1.85814	1.27924	1.14554	0.357884	0.652407	Chloride anion exchanger OS=Mus musculus OX=10090 GN=Slc26a3 PE=1 SV=1	K14706;K14704;K14702;K14703;K14078	SLC26A3, DRA;SLC26A4, PDS;SLC26A5, PRES;SLC26A6;SLC26A9	9	11	83.5	High
legend:
Table S2D Differentially expressed proteins between c.jejuni group and buytric group.

## Sheet: S2E
Accession	FC(bile/c.jejuni)	Log2FC(bile/control)	P_value(bile/control)	Regulate	Significant	bile(T5)	c.jejuni(T2)	T2-1	T2-2	T2-3	T2-4	T5-1	T5-2	T5-3	T5-4	Description	ko_id	ko_name	uni_peptide	coverage	mw	fdr
Q9QUK9	2.92436	1.54812	4.2e-05	up	yes	1.156	0.3953	0.312023	0.566617	0.44905	0.253645	1.15397	1.12003	1.1947	1.15397	TESP4 OS=Mus musculus OX=10090 GN=Try5 PE=1 SV=1	K01312	PRSS1_2_3;PRSS1_2_3;PRSS1_2_3;PRSS1_2_3	2	15	26.3	High
E9Q9R9	2.42937	1.28058	0.005342	up	yes	3.044	1.253	1.10894	2.27563	0.847252	0.78183	2.76754	2.5219	3.40409	3.48099	Disks large homolog 5 OS=Mus musculus OX=10090 GN=Dlg5 PE=1 SV=1	K11828;K06097;K21098;K12076	DLG1;DLG3;DLG4, PSD95;TJP3, ZO3	1	1	214.3	Medium
A0A140T8P6	1.78629	0.836964	0.03015	up	yes	1.558	0.8722	0.988675	0.745018	0.934241	0.821053	1.56214	0.888166	1.90554	1.8776	Immunoglobulin kappa variable 12-46 (Fragment) OS=Mus musculus OX=10090 GN=Igkv12-46 PE=1 SV=2			3	41	12.6	High
D3Z0G8	1.77709	0.829517	0.01431	up	yes	1.435	0.8075	0.684774	1.21289	0.703909	0.628326	1.60965	1.07325	1.47829	1.57681	MAGUK p55 subfamily member 4 OS=Mus musculus OX=10090 GN=Mpp4 PE=1 SV=2	K06103;K06091;K21880;K21109	MPP4;MPP5, PALS1;MPP1;CASK	1	1	73.9	High
A0A0U1RPG8	1.68516	0.752888	0.02158	up	yes	1.397	0.829	0.60754	1.36654	0.64731	0.694695	1.28645	1.41776	1.46761	1.41533	Potassium channel tetramerisation domain-containing 14 OS=Mus musculus OX=10090 GN=Kctd14 PE=1 SV=1	K21918;K21917	KCTD7_14;KCTD7_14;KCTD8_12_16;KCTD8_12_16;KCTD8_12_16	2	10	30.4	High
P13516	1.60204	0.679911	0.03646	up	yes	0.8792	0.5488	0.551811	0.66862	0.487782	0.486917	0.580857	1.03821	0.814177	1.08348	Acyl-CoA desaturase 1 OS=Mus musculus OX=10090 GN=Scd1 PE=1 SV=2	K00507	SCD, desC;SCD, desC;SCD, desC;SCD, desC	2	6	41	High
Q61548	1.56815	0.649066	0.000322	up	yes	1.231	0.785	0.763167	0.878885	0.686577	0.811452	1.29948	1.13291	1.17707	1.31588	Clathrin coat assembly protein AP180 OS=Mus musculus OX=10090 GN=Snap91 PE=1 SV=1	K20043;K20044	SNAP91, AP180, CALM;PICALM	4	9	91.8	High
Q8CFA2	1.50601	0.590731	0.006538	up	yes	1.228	0.8154	0.698522	1.11182	0.732108	0.719047	1.22897	1.22691	1.28042	1.1765	Aminomethyltransferase, mitochondrial OS=Mus musculus OX=10090 GN=Amt PE=1 SV=1	K00605;K17509	gcvT, AMT;PDPR	5	14	44	High
Q9Z0S5	1.50275	0.587605	0.005083	up	yes	1.175	0.7819	0.780658	0.982303	0.781671	0.583065	1.2713	1.07033	1.17457	1.18209	Claudin-15 OS=Mus musculus OX=10090 GN=Cldn15 PE=1 SV=2	K06087	CLDN;CLDN;CLDN;CLDN;CLDN	1	6	24.3	High
O54818	1.49766	0.582711	0.01532	up	yes	1.601	1.069	0.950111	1.32841	1.00262	0.995459	1.33784	1.92926	1.44393	1.69202	Tumor protein D53 OS=Mus musculus OX=10090 GN=Tpd52l1 PE=1 SV=1			2	12	22.5	High
Q8BH01	1.48854	0.573902	0.02398	up	yes	1.046	0.7027	0.566066	1.02078	0.642786	0.581036	0.964666	1.14966	1.00862	1.06176	Transmembrane and coiled-coil domain-containing protein 3 OS=Mus musculus OX=10090 GN=Tmco3 PE=2 SV=1			1	2	75.9	High
Q6YI28	1.48272	0.56825	0.008917	up	yes	1.017	0.6859	0.649419	0.74501	0.698891	0.650257	0.916985	1.23479	1.05975	0.857396	EP1 OS=Mus musculus OX=10090 GN=Lypd8l PE=1 SV=1			1	5	23.7	High
F6Z6G4	1.47757	0.563226	0.03418	up	yes	1.469	0.9942	0.880127	1.22645	0.920712	0.949573	1.78746	1.04266	1.52269	1.52485	G protein-coupled receptor 155 (Fragment) OS=Mus musculus OX=10090 GN=Gpr155 PE=1 SV=1			1	4	24.8	Medium
P70419	1.46907	0.554905	0.03256	up	yes	1.197	0.8148	0.694776	1.22077	0.697482	0.646055	1.12083	1.21471	1.23629	1.21794	Polypeptide N-acetylgalactosaminyltransferase 3 OS=Mus musculus OX=10090 GN=Galnt3 PE=1 SV=3	K00710	GALNT;GALNT;GALNT;GALNT;GALNT	12	21	72.9	High
Q9R0X2	1.4576	0.543595	0.000374	up	yes	1.119	0.7677	0.733911	0.86407	0.718988	0.753808	1.2057	1.03333	1.09589	1.14186	ADAM DEC1 OS=Mus musculus OX=10090 GN=Adamdec1 PE=2 SV=1	K08634;K06540;K06834;K16071;K08614	ADAMDEC1;ADAM28;ADAM7;ADAM8, CD156a;ADAM9	3	7	52.9	High
Q8BGT9	1.45239	0.538432	0.03273	up	yes	1.141	0.7856	0.659353	1.15821	0.683687	0.641102	1.06986	1.13647	1.22719	1.13073	Polypeptide N-acetylgalactosaminyltransferase 12 OS=Mus musculus OX=10090 GN=Galnt12 PE=2 SV=1	K00710	GALNT;GALNT;GALNT;GALNT;GALNT	9	25	66.5	High
Q8K2J1	1.45204	0.538085	0.04215	up	yes	1.087	0.7486	0.598685	1.13767	0.643745	0.614283	1.02727	1.11869	1.11175	1.09208	Carbonic anhydrase OS=Mus musculus OX=10090 GN=Car12 PE=1 SV=1	K01672	CA;CA;CA;CA;CA	5	18	38.7	High
Q6P2L7	1.44746	0.533522	0.0162	up	yes	1.27	0.8774	0.759538	1.18198	0.812343	0.755698	1.10012	1.27652	1.37167	1.33103	Protein GOLM2 OS=Mus musculus OX=10090 GN=Golm2 PE=1 SV=1			3	8	49.4	High
P55095	1.42346	0.509401	0.04681	up	yes	1.233	0.8662	0.83158	1.20893	0.80697	0.617382	1.41159	1.0263	1.25556	1.23858	Pro-glucagon OS=Mus musculus OX=10090 GN=Gcg PE=1 SV=1	K05259	GCG	7	46	20.9	High
Q3USF0	1.4129	0.498655	0.04375	up	yes	1.352	0.9569	0.815434	1.39996	0.802975	0.809204	1.23053	1.43366	1.32336	1.41895	Acetylgalactosaminyl-O-glycosyl-glycoprotein beta-1,3-N-acetylglucosaminyltransferase OS=Mus musculus OX=10090 GN=B3gnt6 PE=2 SV=2	K09664;K18705;K00739;K07970;K07971	B3GNT6;B3GNT3;B3GNT7;B3GNT4;B3GNT9	6	17	43.9	High
A0A0A0MQC6	1.40765	0.493287	0.0446	up	yes	1.211	0.8603	0.739544	1.25356	0.736872	0.711038	1.17931	1.10238	1.30789	1.25624	Endosome/lysosome-associated apoptosis and autophagy regulator 1 OS=Mus musculus OX=10090 GN=Elapor1 PE=1 SV=1			15	18	111.1	High
P31428	1.40746	0.493093	0.0219	up	yes	1.219	0.8661	0.79261	1.16709	0.787468	0.7172	1.36111	1.10845	1.22061	1.18401	Dipeptidase 1 OS=Mus musculus OX=10090 GN=Dpep1 PE=1 SV=2	K01273	DPEP;DPEP;DPEP	15	55	45.7	High
P43241	1.39956	0.484976	0.02921	up	yes	1.151	0.8224	0.721378	1.15922	0.708919	0.70002	1.09594	1.1544	1.22058	1.13344	Homeobox protein CDX-2 OS=Mus musculus OX=10090 GN=Cdx2 PE=1 SV=1	K22234;K09305;K09312;K09304	CDX2;CDX1_4;CDX1_4;HOX_5;HOX_4	5	22	33.5	High
O35874	1.39551	0.480791	0.01198	up	yes	1.218	0.8728	0.819646	1.10958	0.795171	0.76693	1.14626	1.24084	1.11982	1.36492	Neutral amino acid transporter A OS=Mus musculus OX=10090 GN=Slc1a4 PE=1 SV=1	K05612;K05615;K05614;K05617;K05616	SLC1A4, SATT;SLC1A5;SLC1A6, EAAT4;SLC1A3, EAAT1;SLC1A1, EAAT3	5	12	56	High
Q8VD00	1.38193	0.466687	0.03012	up	yes	1.363	0.9863	0.863523	1.36629	0.891157	0.8243	1.3922	1.2767	1.3262	1.45711	Sigma intracellular receptor 2 OS=Mus musculus OX=10090 GN=Tmem97 PE=1 SV=1			2	9	20.8	High
Q922W5	1.3759	0.460372	0.01095	up	yes	1.209	0.8787	0.820163	1.12881	0.807148	0.758806	1.22612	1.13735	1.29425	1.17761	Pyrroline-5-carboxylate reductase 1, mitochondrial OS=Mus musculus OX=10090 GN=Pycr1 PE=1 SV=1	K00286	proC;proC;proC	4	24	32.4	High
Q91WT9	1.37174	0.456013	0.007127	up	yes	1.138	0.8296	0.78542	1.03506	0.799661	0.698298	1.06083	1.16537	1.18653	1.13924	Cystathionine beta-synthase OS=Mus musculus OX=10090 GN=Cbs PE=1 SV=3	K01697	CBS	12	29	61.5	High
P11032	1.35204	0.435132	0.01441	up	yes	1.123	0.8306	0.679172	0.981105	0.952391	0.709626	1.08258	1.22144	1.07569	1.11356	Granzyme A OS=Mus musculus OX=10090 GN=Gzma PE=1 SV=2	K01329;K01352;K01353;K08663;K08662	GZMA;GZMK;CMA1;MCPT2;GZMB	5	21	28.6	High
G3X939	1.35084	0.433861	0.04028	up	yes	1.152	0.8528	0.824962	1.1313	0.814836	0.640145	1.29777	1.04981	1.10966	1.15242	Sodium/hydrogen exchanger 3 OS=Mus musculus OX=10090 GN=Slc9a3 PE=1 SV=1	K13961;K14723;K12040;K14722;K05742	SLC9A3, NHE3;SLC9A5, NHE5;SLC9A2, NHE2;SLC9A1, NHE1;SLC9A4, NHE4	6	8	93	High
Q8VHC3	1.3493	0.432213	0.0372	up	yes	1.121	0.8308	0.707895	1.13041	0.710657	0.774173	1.01448	1.14756	1.20834	1.11403	Selenoprotein M OS=Mus musculus OX=10090 GN=Selenom PE=1 SV=3			4	36	16.4	High
A0JNU3	1.34783	0.430634	0.002927	up	yes	1.116	0.828	0.750609	0.969793	0.781563	0.810006	1.04404	1.08766	1.12629	1.20605	60 kDa lysophospholipase OS=Mus musculus OX=10090 GN=Aspg PE=1 SV=1	K13278	ASPG	2	4	60.6	High
Q9JMG2	1.34781	0.430616	0.04328	up	yes	1.049	0.7783	0.686508	1.08622	0.717121	0.623534	1.01143	1.05345	1.09546	1.03528	C1GALT1-specific chaperone 1 OS=Mus musculus OX=10090 GN=C1galt1c1 PE=2 SV=1	K09653;K00731	C1GALT2, C1GALT1C1;C1GALT1	11	38	36	High
A0A0U1RNY8	1.34447	0.427032	0.04907	up	yes	1.087	0.8085	0.7384	1.13163	0.688337	0.675593	1.05963	1.05963	1.17996	1.04685	Membrane protein FAM174B (Fragment) OS=Mus musculus OX=10090 GN=Fam174b PE=3 SV=1			2	20	6.3	High
B2B9E1	1.34088	0.423178	0.03478	up	yes	1.173	0.8748	0.824393	1.18532	0.718026	0.771664	1.12775	1.17776	1.25543	1.13201	Triple QxxK/R motif-containing protein OS=Mus musculus OX=10090 GN=Triqk PE=2 SV=1			1	8	9.7	Medium
Q8BI84	1.33692	0.418917	0.03821	up	yes	1.142	0.8542	0.755479	1.17554	0.771739	0.713924	1.09947	1.15755	1.15755	1.15325	Transport and Golgi organization protein 1 homolog OS=Mus musculus OX=10090 GN=Mia3 PE=1 SV=2	K16655	MIA	28	15	213.5	High
Q14BT6	1.33587	0.417783	0.02304	up	yes	1.052	0.7875	0.742151	0.903263	0.760506	0.744191	0.832229	1.15585	1.16984	1.0486	Alpha-1,4-N-acetylglucosaminyltransferase OS=Mus musculus OX=10090 GN=A4gnt PE=2 SV=1	K01988	A4GALT	4	12	39.3	High
Q9DC23	1.32933	0.410704	0.04563	up	yes	1.219	0.917	0.797159	1.24195	0.856674	0.772101	1.30289	1.10113	1.17691	1.29468	DnaJ homolog subfamily C member 10 OS=Mus musculus OX=10090 GN=Dnajc10 PE=1 SV=2	K09530;K09584;K13984;K09536;K09517	DNAJC10;PDIA6, TXNDC7;TXNDC5, ERP46;DNAJC16;DNAJB11	13	21	90.5	High
Q3TML0	1.32902	0.41036	0.03255	up	yes	1.129	0.8495	0.78173	1.13903	0.778139	0.699139	1.07938	1.1044	1.15119	1.18056	Protein disulfide-isomerase A6 OS=Mus musculus OX=10090 GN=Pdia6 PE=1 SV=1	K09530;K09584;K13984;K09583;K09582	PDIA6, TXNDC7;PDIA4, ERP72;TXNDC5, ERP46;DNAJC10;PDIA5	13	41	48.7	High
G5E8Y0	1.31573	0.395868	0.006955	up	yes	1.246	0.947	0.933233	1.1304	0.817654	0.906887	1.23068	1.16323	1.26079	1.32824	Na(+)/Ca(2+)-exchange protein 1 OS=Mus musculus OX=10090 GN=Slc8a1 PE=1 SV=2	K05849;K23380;K23379	SLC8A, NCX;SLC8A, NCX;SLC8A, NCX;FRAS1;FREM1_2	4	6	107.9	High
Q99JZ0	1.30939	0.388892	0.04439	up	yes	1.367	1.044	0.980681	1.30315	0.986372	0.903858	1.56273	1.13732	1.31374	1.45588	Syntenin-2 OS=Mus musculus OX=10090 GN=Sdcbp2 PE=2 SV=1	K17254;K04531;K20055	SDCBP;APBA1, X11;APBA2, X11L	2	9	31.5	High
Q91YL7	1.30656	0.38577	0.01007	up	yes	1.08	0.8266	0.786838	1.00712	0.778097	0.734391	1.06016	1.12473	1.13153	1.00238	PGAP2-interacting protein OS=Mus musculus OX=10090 GN=Cwh43 PE=1 SV=1			6	9	78.1	High
Q9D2H9	1.30234	0.381107	0.01552	up	yes	1.213	0.9314	0.852669	1.06265	0.888541	0.921789	1.37009	1.05993	1.13491	1.28716	Dynein axonemal assembly factor 1 OS=Mus musculus OX=10090 GN=Dnaaf1 PE=1 SV=1	K19750	DNAAF1, LRRC50, ODA7	1	1	69.7	Medium
Q5SF07	1.29855	0.376902	0.04654	up	yes	1.003	0.7724	0.685024	1.01402	0.713998	0.676613	0.91954	1.02938	1.11561	0.947256	Insulin-like growth factor 2 mRNA-binding protein 2 OS=Mus musculus OX=10090 GN=Igf2bp2 PE=1 SV=1	K13197;K17392;K17391;K13210	IGF2BP2;IGF2BP1;IGF2BP3;FUBP;FUBP	7	17	65.5	High
Q9D8M4	1.29739	0.375613	0.01485	up	yes	0.9048	0.6974	0.651847	0.786159	0.714471	0.637015	0.923589	1.03385	0.789979	0.871701	60S ribosomal protein L7-like 1 OS=Mus musculus OX=10090 GN=Rpl7l1 PE=1 SV=1	K02937	RP-L7e, RPL7	3	16	28.5	High
E0CYE2	1.29488	0.37282	0.04887	up	yes	1.017	0.7854	0.602609	0.763054	0.943145	0.832635	1.1585	0.917307	1.07942	0.912035	Inosine-5'-monophosphate dehydrogenase OS=Mus musculus OX=10090 GN=Impdh1 PE=1 SV=1	K00364;K00088	IMPDH, guaB;IMPDH, guaB;E1.7.1.7, guaC;E1.7.1.7, guaC	2	9	52.4	High
Q64378	1.286	0.362888	0.02074	up	yes	1.036	0.8056	0.778665	0.982898	0.713347	0.747386	0.955701	1.07005	1.14034	0.978781	Peptidyl-prolyl cis-trans isomerase FKBP5 OS=Mus musculus OX=10090 GN=Fkbp5 PE=1 SV=1	K09568;K09571;K09572	FKBP4_5;FKBP4_5;FKBP1;FKBP1;FKBP6	18	36	50.9	High
D3YWH4	1.28141	0.357735	0.03566	up	yes	1.132	0.8834	0.797945	1.13816	0.835647	0.762038	1.04229	1.18551	1.17358	1.12692	Transmembrane 9 superfamily member (Fragment) OS=Mus musculus OX=10090 GN=Tm9sf1 PE=1 SV=1	K17086;K17085	TM9SF1;TM9SF2_4;TM9SF2_4;TM9SF2_4	8	22	54.8	High
P81117	1.2786	0.354567	0.03647	up	yes	1.207	0.944	0.851758	1.17117	0.839136	0.913892	1.15879	1.08621	1.3687	1.21274	Nucleobindin-2 OS=Mus musculus OX=10090 GN=Nucb2 PE=1 SV=2	K20371	NUCB;NUCB	4	12	50.3	High
Q9D735	1.27755	0.353379	0.008023	up	yes	1.055	0.8258	0.753628	0.895095	0.847939	0.806442	1.12548	0.937925	1.00412	1.15155	Telomerase RNA component interacting RNase OS=Mus musculus OX=10090 GN=Trir PE=1 SV=1			1	7	18.4	High
Q9DAA6	1.2773	0.353103	0.004046	up	yes	0.9613	0.7526	0.710378	0.823636	0.771111	0.705454	0.915381	1.0596	0.895715	0.974382	Exosome complex component CSL4 OS=Mus musculus OX=10090 GN=Exosc1 PE=1 SV=1	K07573	CSL4, EXOSC1	3	21	21.4	High
P50114	1.27255	0.347719	0.04708	up	yes	1.284	1.009	0.976016	1.2041	0.903523	0.953914	1.36222	1.03327	1.30482	1.43729	Protein S100-B OS=Mus musculus OX=10090 GN=S100b PE=1 SV=2	K23761;K23772;K23765;K23762;K23758	;;;;	2	24	10.7	High
Q9D0F3	1.27106	0.34603	0.0344	up	yes	1.177	0.926	0.870066	1.1908	0.862756	0.780517	1.21717	1.13991	1.16743	1.18225	Protein ERGIC-53 OS=Mus musculus OX=10090 GN=Lman1 PE=1 SV=1	K10082;K10083;K10080;K10081	LMAN1, ERGIC53;LMAN1L, ERGL;LMAN2, VIP36;LMAN2L, VIPL	8	27	57.8	High
Q8BY71	1.27084	0.34578	0.01697	up	yes	1.113	0.8758	0.838178	0.932394	0.853319	0.879397	1.25224	1.20911	1.0181	0.971275	Histone acetyltransferase type B catalytic subunit OS=Mus musculus OX=10090 GN=Hat1 PE=1 SV=1	K11303	HAT1, KAT1	3	11	49.2	High
Q3UHH8	1.26709	0.341515	0.004693	up	yes	1.066	0.8413	0.836293	0.937939	0.781839	0.809066	1.02591	1.0858	1.16494	0.988475	Glucoside xylosyltransferase 1 OS=Mus musculus OX=10090 GN=Gxylt1 PE=1 SV=2	K23800;K13676	GXYLT;GXYLT;XXYLT1	2	5	46.5	High
P11928	1.26601	0.340291	0.04505	up	yes	1.186	0.9368	0.837299	1.21141	0.873118	0.825359	1.23817	1.10631	1.25537	1.14549	2'-5'-oligoadenylate synthase 1A OS=Mus musculus OX=10090 GN=Oas1a PE=1 SV=2	K14216	OAS;OAS;OAS	7	25	42.4	High
Q9CR60	1.26394	0.337933	0.04191	up	yes	1.269	1.004	1.01576	1.21173	0.853444	0.933342	1.22538	1.10208	1.32771	1.42142	Vesicle transport protein GOT1B OS=Mus musculus OX=10090 GN=Golt1b PE=1 SV=1			1	10	15.4	High
P61924	1.2625	0.336288	0.0375	up	yes	1.199	0.9497	0.876333	1.1908	0.921777	0.809985	1.12197	1.13048	1.28253	1.2602	Coatomer subunit zeta-1 OS=Mus musculus OX=10090 GN=Copz1 PE=1 SV=1	K20472	COPZ, RET3	3	26	20.2	High
P15116	1.26228	0.336034	0.04019	up	yes	0.9327	0.7389	0.661034	0.922929	0.680403	0.69135	0.843959	0.926289	0.916458	1.04425	Cadherin-2 OS=Mus musculus OX=10090 GN=Cdh2 PE=1 SV=2	K06809;K06736;K06797;K05689;K06808	CDH2, CDHN, CD325;CDH4;CDH1, CDHE, CD324;CDH15, CDH3, CDH14;CDH13	3	7	99.7	High
Q9D0I4	1.26007	0.333505	0.04223	up	yes	1.173	0.9309	0.831229	1.18681	0.863212	0.842517	1.06202	1.24626	1.20351	1.18111	Syntaxin-17 OS=Mus musculus OX=10090 GN=Stx17 PE=1 SV=1	K08491	STX17	4	20	33.2	High
Q9QZS5	1.25961	0.332975	0.03385	up	yes	1.016	0.8066	0.809334	0.961058	0.76729	0.688685	0.918475	1.09739	1.11115	0.938589	Serine/threonine-protein kinase Sgk2 OS=Mus musculus OX=10090 GN=Sgk2 PE=1 SV=1	K13304;K04456;K13302;K13303	SGK2;SGK1;SGK3;AKT;AKT	4	17	41.3	High
Q9JHS9	1.25741	0.330456	0.03665	up	yes	0.9926	0.7894	0.712458	0.995988	0.727557	0.721685	1.08091	0.953176	0.995341	0.940775	Spliceosome-associated protein CWC15 homolog OS=Mus musculus OX=10090 GN=Cwc15 PE=1 SV=1	K12863	CWC15	3	19	26.6	High
Q9D5V6	1.25697	0.329954	0.04027	up	yes	1.104	0.8783	0.781251	1.10798	0.827927	0.795894	1.03935	1.03724	1.19289	1.14556	Synapse-associated protein 1 OS=Mus musculus OX=10090 GN=Syap1 PE=1 SV=1			10	32	41.3	High
Q9QZ85	1.25678	0.329729	0.02614	up	yes	1.159	0.9222	0.814199	1.14315	0.878026	0.853477	1.21992	1.08816	1.12982	1.19958	Interferon-inducible GTPase 1 OS=Mus musculus OX=10090 GN=Iigp1 PE=1 SV=2			12	35	47.5	High
Q9Z0S9	1.25618	0.32904	0.03585	up	yes	1.093	0.8701	0.793478	1.11118	0.819797	0.755881	1.07366	1.07366	1.13581	1.08895	Prenylated Rab acceptor protein 1 OS=Mus musculus OX=10090 GN=Rabac1 PE=1 SV=1	K20359	RABAC1, PRAF1	2	16	20.6	High
Q8CJ00	1.25372	0.326218	0.004104	up	yes	1.221	0.9739	0.873152	1.09627	0.955021	0.971215	1.18345	1.18019	1.30705	1.21164	NADPH oxidase activator 1 OS=Mus musculus OX=10090 GN=Noxa1 PE=1 SV=1	K08010;K21432;K20045;K12171	NOXA1;NCF2, P67PHOX;ITSN;ITSN;SH3RF, POSH	6	19	48.8	High
G3UYV7	1.25289	0.325255	0.04665	up	yes	1.194	0.953	0.909288	0.983782	0.976539	0.942396	1.1528	0.963748	1.42024	1.23764	40S ribosomal protein S28 (Fragment) OS=Mus musculus OX=10090 GN=Rps28 PE=1 SV=1	K02979	RP-S28e, RPS28	1	20	6.3	High
Q9R1K9	1.2527	0.325046	0.00762	up	yes	1.274	1.017	1.00113	0.999034	0.979085	1.09038	1.35372	1.10777	1.26296	1.37005	Centrin-2 OS=Mus musculus OX=10090 GN=Cetn2 PE=1 SV=1	K10840;K02183;K16466;K16465	CETN2;CETN1;CETN3, CDC31;CALM	3	22	19.8	High
Q9DAM7	1.25258	0.324905	0.04755	up	yes	1.213	0.9684	0.880945	1.22863	0.907365	0.856639	1.14392	1.17244	1.18938	1.34806	Transmembrane protein 263 OS=Mus musculus OX=10090 GN=Tmem263 PE=1 SV=1			2	31	11.5	High
Q9EPQ7	1.24927	0.321083	0.005661	up	yes	1.067	0.8541	0.79318	1.00136	0.834815	0.786979	1.05225	1.06226	1.07338	1.07894	StAR-related lipid transfer protein 5 OS=Mus musculus OX=10090 GN=Stard5 PE=1 SV=2	K16931;K22291	STAR;STARD3	4	30	23.9	High
P55096	1.24339	0.314275	0.03155	up	yes	1.034	0.8316	0.731165	1.00301	0.837962	0.754113	0.923952	1.09856	1.06498	1.04707	ATP-binding cassette sub-family D member 3 OS=Mus musculus OX=10090 GN=Abcd3 PE=1 SV=2	K05677;K05676;K05675;K05673;K05678	ABCD3, PMP70;ABCD1, ALD;ABCD2, ALDL1;ABCD4, PXMP1L;ABCC4	18	32	75.4	High
A2APM3	1.23904	0.309223	0.0417	up	yes	1.074	0.8668	0.778784	1.08209	0.796165	0.81007	0.974588	1.13687	1.10695	1.07702	CD44 antigen OS=Mus musculus OX=10090 GN=Cd44 PE=1 SV=1	K06256	CD44	2	5	50.7	High
Q8VDJ3	1.23844	0.308525	0.03626	up	yes	1.125	0.9084	0.816348	1.1358	0.872456	0.809108	1.08908	1.07942	1.16209	1.1696	Vigilin OS=Mus musculus OX=10090 GN=Hdlbp PE=1 SV=1	K21444;K18406;K13210	FUBP;TDRKH, TDRD2;PCBP3_4	53	41	141.7	High
Q8C102	1.23666	0.306454	0.03545	up	yes	1.136	0.9186	0.848516	1.14674	0.845861	0.833472	1.07664	1.19578	1.15458	1.11561	Polypeptide N-acetylgalactosaminyltransferase 5 OS=Mus musculus OX=10090 GN=Galnt5 PE=2 SV=2	K00710	GALNT;GALNT;GALNT;GALNT;GALNT	12	15	105.7	High
Q8BWY7	1.23574	0.305377	0.02051	up	yes	1.3	1.052	1.0083	1.24217	1.04343	0.913211	1.30632	1.20339	1.29568	1.39624	Zinc transporter ZIP11 OS=Mus musculus OX=10090 GN=Slc39a11 PE=1 SV=1	K14717	SLC39A11, ZIP11	2	7	35.4	High
E9PW43	1.23552	0.305115	0.01928	up	yes	1.173	0.9494	0.901332	1.14314	0.927551	0.825586	1.12063	1.19013	1.20089	1.17936	Predicted pseudogene 10320 OS=Mus musculus OX=10090 GN=Gm10320 PE=3 SV=1	K09481	SEC61B, SBH2	3	26	11.8	High
A2A8S2	1.23547	0.30506	0.04197	up	yes	1.116	0.9033	0.792912	1.13902	0.881722	0.799552	1.1268	1.10389	1.14972	1.08225	Protein YIPF (Fragment) OS=Mus musculus OX=10090 GN=Yipf1 PE=1 SV=8	K22940	YIPF1_2;YIPF1_2	2	8	27.4	High
D6RI20	1.2345	0.303929	0.02061	up	yes	1.155	0.9356	0.895391	1.11755	0.917042	0.812552	1.12751	1.10631	1.23351	1.15375	Immediate early response 3-interacting protein 1 OS=Mus musculus OX=10090 GN=Gm50364 PE=3 SV=1	K22939	IER3IP1, YOS1	2	18	16.2	High
P61750	1.23278	0.301919	0.02334	up	yes	1.083	0.8785	0.859651	1.06195	0.817062	0.77544	1.07077	1.07274	1.15037	1.03933	ADP-ribosylation factor 4 OS=Mus musculus OX=10090 GN=Arf4 PE=1 SV=2	K07938;K06883;K07939;K07937;K07940	ARF4;ARF5;ARF1;K06883;ARF3	3	54	20.4	High
Q9EPJ9	1.23164	0.300583	0.02319	up	yes	1.107	0.8988	0.810807	1.08484	0.830704	0.868689	1.03864	1.15253	1.15146	1.08699	ADP-ribosylation factor GTPase-activating protein 1 OS=Mus musculus OX=10090 GN=Arfgap1 PE=1 SV=2	K12493;K12492;K12486;K12488	ARFGAP1;ARFGAP2_3;ARFGAP2_3;SMAP;ASAP	8	24	45.3	High
Q9JHH9	1.23125	0.300119	0.01558	up	yes	1.231	0.9998	0.959171	1.19281	0.930082	0.916946	1.17981	1.20207	1.26074	1.283	Coatomer subunit zeta-2 OS=Mus musculus OX=10090 GN=Copz2 PE=1 SV=1	K20472	COPZ, RET3	3	19	22.9	High
Q91YW3	1.2305	0.299245	0.03687	up	yes	1.128	0.9167	0.854383	1.12951	0.894083	0.788834	1.10008	1.06989	1.14693	1.1969	DnaJ homolog subfamily C member 3 OS=Mus musculus OX=10090 GN=Dnajc3 PE=1 SV=1	K09527;K09509;K09514;K09523;K09513	DNAJC3;DNAJC7;DNAJB8;DNAJB3;DNAJB7	11	23	57.4	High
P35279	1.22797	0.296276	0.03883	up	yes	1.08	0.8795	1.04021	0.898153	0.878445	0.701076	1.04776	1.04776	1.1741	1.05167	Ras-related protein Rab-6A OS=Mus musculus OX=10090 GN=Rab6a PE=1 SV=4	K07893;K07889;K07894;K07888;K07887	RAB6A;RAB6B;RAB5A;RAB5C;RAB5B	1	46	23.6	High
Q8R1N4	1.22771	0.295971	0.00083	up	yes	1.019	0.83	0.779001	0.859435	0.856998	0.824499	0.955685	1.03265	1.0151	1.0718	NudC domain-containing protein 3 OS=Mus musculus OX=10090 GN=Nudcd3 PE=1 SV=3			6	20	40.9	High
Q60805	1.22748	0.295699	0.02711	up	yes	1.349	1.099	1.08859	1.15075	1.08249	1.07396	1.48716	1.12821	1.47316	1.30686	Tyrosine-protein kinase Mer OS=Mus musculus OX=10090 GN=Mertk PE=1 SV=1	K05116;K05117;K05099;K05115;K05100	MERTK, MER;AXL, UFO;TYRO3, RSE;MET, HGFR;MST1R, RON, CD136	2	2	110.1	High
F7D3W5	1.22742	0.295635	0.02367	up	yes	1.135	0.9247	0.867196	1.1292	0.849097	0.853406	1.11806	1.10872	1.13908	1.17294	Phosphodiesterase OS=Mus musculus OX=10090 GN=Gm45837 PE=1 SV=1	K13762;K18438;K13756;K13298;K18283	PDE2A;PDE11;PDE10;PDE5;PDE6B	23	31	107.6	High
A0A1L1SS82	1.22727	0.295448	0.03706	up	yes	0.8354	0.6807	0.58939	0.725044	0.675171	0.733024	0.902754	0.698908	0.898944	0.840838	Coiled-coil domain-containing 7A OS=Mus musculus OX=10090 GN=Ccdc7a PE=4 SV=1			1	0	184.8	Medium
Q8K0C4	1.22655	0.294606	0.03446	up	yes	1.118	0.9115	0.775807	1.10115	0.907802	0.861325	1.13538	1.06612	1.07025	1.19947	Lanosterol 14-alpha demethylase OS=Mus musculus OX=10090 GN=Cyp51a1 PE=1 SV=1	K07437;K05917;K07427;K07439;K07428	CYP51;CYP26A;CYP39A1;CYP4X;CYP4V2	15	33	56.7	High
Q3UKU4	1.22561	0.2935	0.01146	up	yes	1.005	0.82	0.751789	0.962806	0.815703	0.74976	1.00756	1.02069	0.96909	1.02351	Protein FAM83F OS=Mus musculus OX=10090 GN=Fam83f PE=1 SV=1	K16805	FAM83D, CHICA	5	13	55	High
Q9JL27	1.22491	0.292682	0.04716	up	yes	1.117	0.9119	0.843928	1.14095	0.864692	0.797884	1.03713	1.13418	1.16006	1.13526	Galactoside alpha-(1,2)-fucosyltransferase 2 OS=Mus musculus OX=10090 GN=Fut2 PE=1 SV=1	K00718	FUT1_2;FUT1_2;FUT1_2	13	40	39.2	High
Q9D1M7	1.22451	0.292206	0.03761	up	yes	1.183	0.9661	0.901149	1.18265	0.931348	0.849379	1.24128	1.09895	1.15677	1.23417	Peptidyl-prolyl cis-trans isomerase FKBP11 OS=Mus musculus OX=10090 GN=Fkbp11 PE=1 SV=1	K09575;K09576;K09568;K09569;K09573	FKBP11;FKBP2;FKBP9_10;FKBP7;FKBP1	4	23	22.1	High
A0A494B9H1	1.22421	0.291852	0.02361	up	yes	1.074	0.8773	0.756916	1.03172	0.821523	0.898868	1.13202	0.999072	1.07139	1.09479	Nucleotide exchange factor SIL1 OS=Mus musculus OX=10090 GN=Sil1 PE=1 SV=1	K14001	SIL1, SLS1	7	27	46.8	High
O08912	1.2226	0.289956	0.03031	up	yes	1.177	0.9627	0.89414	1.18391	0.903514	0.869424	1.22169	1.16782	1.1379	1.18219	Polypeptide N-acetylgalactosaminyltransferase 1 OS=Mus musculus OX=10090 GN=Galnt1 PE=1 SV=1	K00710	GALNT;GALNT;GALNT;GALNT;GALNT	10	21	64.2	High
Q9D662	1.22098	0.288035	0.04036	up	yes	1.078	0.8829	0.828731	1.10019	0.839342	0.763297	1.06612	1.07837	1.09729	1.06834	Protein transport protein Sec23B OS=Mus musculus OX=10090 GN=Sec23b PE=1 SV=1	K14006	SEC23;SEC23	16	37	86.4	High
P01887	1.21936	0.286129	0.03842	up	yes	0.8816	0.723	0.665	0.849745	0.690293	0.686994	0.929421	0.848708	0.9689	0.7794	Beta-2-microglobulin OS=Mus musculus OX=10090 GN=B2m PE=1 SV=2	K08055;K06752	B2M;MHC2;MHC2;MHC2	2	16	13.8	High
F8VQC9	1.21851	0.285123	0.04269	up	yes	1.161	0.9528	0.934139	1.17539	0.853134	0.848731	1.09984	1.14019	1.22647	1.17941	Anion exchange protein OS=Mus musculus OX=10090 GN=Slc4a7 PE=1 SV=1	K13861;K13575;K13857;K13858;K13859	SLC4A7, NBC3;SLC4A10, NCBE;SLC4A8;SLC4A4, NBC1;SLC4A5, NBC4	7	8	127.1	High
E9PWW9	1.21783	0.284314	0.02234	up	yes	1.131	0.9287	0.868392	1.1035	0.84454	0.898207	1.06471	1.18805	1.09943	1.17009	Remodeling and spacing factor 1 OS=Mus musculus OX=10090 GN=Rsf1 PE=1 SV=2	K17586;K11446;K11655;K11657	RSF1;BAZ1A, ACF1;PHRF1;KDM5, JARID1	4	4	161.7	High
Q8K2P7	1.21713	0.283485	0.04024	up	yes	1.222	1.004	0.868608	1.16738	1.02378	0.957776	1.21428	1.10192	1.20407	1.36751	Sodium-coupled neutral amino acid transporter 1 OS=Mus musculus OX=10090 GN=Slc38a1 PE=1 SV=1	K13576;K14990;K14991;K14992;K14207	SLC38A1, SNAT1, GLNT;SLC38A2, SNAT2;SLC38A3, SNAT3;SLC38A4, SNAT4;SLC38A5, SNAT5	2	3	53.8	High
A0A0R4J101	1.21704	0.283381	0.04874	up	yes	0.914	0.751	0.697978	0.866034	0.711049	0.728789	0.789806	0.946828	1.04227	0.877041	Anion exchange protein OS=Mus musculus OX=10090 GN=Slc4a2 PE=1 SV=1	K13861;K13855;K13856;K13858;K06573	SLC4A2, AE2;SLC4A3, AE3;SLC4A1, AE1, CD233;SLC4A7, NBC3;SLC4A10, NCBE	7	9	136.7	High
Q8VCZ7	1.21565	0.281727	0.0303	up	yes	1.274	1.048	1.04041	1.15343	0.98308	1.01666	1.20909	1.11584	1.44154	1.32991	Zinc finger and BTB domain-containing protein 7C OS=Mus musculus OX=10090 GN=Zbtb7c PE=2 SV=1	K13958;K10500;K10055;K10494	ZBTB7;ZBTB7;KLHL36;ZBTB16, PLZF;ZBTB17, MIZ1	1	1	69	Medium
Q3V1V3	1.21368	0.279392	0.04736	up	yes	1.295	1.067	0.891916	1.07796	1.16634	1.13285	1.32373	1.17217	1.20929	1.47528	ESF1 homolog OS=Mus musculus OX=10090 GN=Esf1 PE=1 SV=1			2	3	98	High
Q02819	1.21345	0.279121	0.03274	up	yes	1.075	0.8859	0.829339	1.08148	0.822897	0.810015	1.06569	1.05835	1.13382	1.04158	Nucleobindin-1 OS=Mus musculus OX=10090 GN=Nucb1 PE=1 SV=2	K20371	NUCB;NUCB	12	34	53.4	High
Q9Z110	1.21344	0.279107	0.02241	up	yes	1.112	0.9164	0.851626	1.09943	0.851626	0.862735	1.12225	1.05558	1.1282	1.1413	Delta-1-pyrroline-5-carboxylate synthase OS=Mus musculus OX=10090 GN=Aldh18a1 PE=1 SV=2	K12657	ALDH18A1, P5CS	26	40	87.2	High
P97433	1.21343	0.279095	0.03011	up	yes	1.149	0.9469	0.915681	1.02747	0.918059	0.926384	1.01076	1.12316	1.13155	1.32867	Rho guanine nucleotide exchange factor 28 OS=Mus musculus OX=10090 GN=Arhgef28 PE=1 SV=1	K21072;K21066;K12331;K16529;K12791	ARHGEF28;ARHGEF18;ARHGEF2, GEF-H1;ARHGEF13;ARHGEF11	3	3	190.2	High
P54763	1.21162	0.276933	0.000452	up	yes	0.9825	0.8109	0.789839	0.866585	0.793965	0.79314	1.03131	0.961544	0.964128	0.973172	Ephrin type-B receptor 2 OS=Mus musculus OX=10090 GN=Ephb2 PE=1 SV=3	K05105;K05112;K05108;K05110;K05111	EPHB2, ERK, DRT;EPHB1, ELK, NET;EPHB3, HEK2, ETK2;EPHA4, SEK, TYRO1;EPHA7, EHK3, HEK11	13	16	109.8	High
A0A1L1SRX2	1.21097	0.276168	0.03807	up	yes	1.152	0.9513	0.881503	1.16789	0.91909	0.836755	1.15233	1.18839	1.15889	1.10972	AMP deaminase OS=Mus musculus OX=10090 GN=Ampd3 PE=1 SV=1	K01490	AMPD;AMPD;AMPD	12	19	89.5	High
Q80TS8	1.21044	0.275538	0.01159	up	yes	1.182	0.9765	0.940559	1.11139	0.983267	0.870928	1.2032	1.14003	1.13589	1.24773	Protein sel-1 homolog 3 OS=Mus musculus OX=10090 GN=Sel1l3 PE=2 SV=3			8	10	128.6	High
Q922Q8	1.20676	0.271139	0.03735	up	yes	1.071	0.8875	0.831401	1.08399	0.866626	0.767823	1.0593	1.05813	1.08621	1.08153	Leucine-rich repeat-containing protein 59 OS=Mus musculus OX=10090 GN=Lrrc59 PE=1 SV=1			11	39	34.9	High
Q80Y55	1.20444	0.268357	0.01181	up	yes	1.021	0.8477	0.795999	0.984803	0.820887	0.789133	1.03268	0.978602	1.04561	1.02563	BSD domain-containing protein 1 OS=Mus musculus OX=10090 GN=Bsdc1 PE=1 SV=1			5	15	46.9	High
Q9CT10	1.20399	0.267822	0.000939	up	yes	1.135	0.9427	0.948067	0.950632	0.977137	0.895057	1.09893	1.09893	1.21265	1.12973	Ran-binding protein 3 OS=Mus musculus OX=10090 GN=Ranbp3 PE=1 SV=2	K15304	RANBP3	9	21	52.5	High
Q9JJW0	1.20274	0.266331	0.03278	up	yes	1.069	0.8888	0.795844	1.00515	0.976184	0.77809	1.0547	1.13676	1.07624	1.00649	Peroxisomal membrane protein 4 OS=Mus musculus OX=10090 GN=Pxmp4 PE=1 SV=3	K13350	PXMP4, PMP24	2	12	24.2	High
P05532	1.20202	0.265462	0.02159	up	yes	1.118	0.9301	0.864974	1.09378	0.831534	0.930096	1.1075	1.07828	1.16369	1.12211	Mast/stem cell growth factor receptor Kit OS=Mus musculus OX=10090 GN=Kit PE=1 SV=3	K04363;K05091;K05090;K05089;K05092	KIT, SCFR, CD117;CSF1R, FMS, CD115;PDGFRA, CD140A;PDGFRB, CD140B;FLT3, FLK2, CD135	7	9	109.3	High
Q9CXE7	1.20179	0.265179	0.02395	up	yes	1.131	0.9411	0.91419	1.12275	0.895651	0.831693	1.12628	1.14808	1.12628	1.1242	Transmembrane emp24 domain-containing protein 5 OS=Mus musculus OX=10090 GN=Tmed5 PE=1 SV=1	K20351;K14825;K20349;K20347;K20350	TMED5, ERP2, ERP4;TMED7;TMED3;TMED2, EMP24;TMED6	5	19	26.2	High
Q99JH8	1.20155	0.264897	0.01642	up	yes	1.395	1.161	1.05163	1.33979	1.1837	1.06964	1.32598	1.43669	1.39127	1.42628	ER lumen protein-retaining receptor 1 OS=Mus musculus OX=10090 GN=Kdelr1 PE=1 SV=1	K10949	KDELR;KDELR;KDELR	2	13	24.5	High
H3BIX7	1.20061	0.263773	0.02442	up	yes	1.173	0.977	0.900301	1.15934	0.96271	0.885767	1.19891	1.12072	1.17403	1.19891	Calcium-transporting ATPase OS=Mus musculus OX=10090 GN=Atp2c1 PE=1 SV=1	K05853;K01537	ATP2C;ATP2C;ATP2A;ATP2A;ATP2A	12	17	101.2	High
Q9R0Q3	1.2003	0.263393	0.01555	up	yes	1.126	0.9381	0.927665	1.09431	0.887671	0.842915	1.15708	1.13709	1.10612	1.10512	Transmembrane emp24 domain-containing protein 2 OS=Mus musculus OX=10090 GN=Tmed2 PE=1 SV=1	K14825;K20349;K20346;K20347;K20350	TMED2, EMP24;TMED7;TMED5, ERP2, ERP4;TMED3;TMED4_9_11	6	33	22.7	High
P83093	1.20019	0.263259	0.01969	up	yes	1.283	1.069	1.00246	1.2113	1.06614	0.994967	1.21392	1.19458	1.35234	1.37167	Stromal interaction molecule 2 OS=Mus musculus OX=10090 GN=Stim2 PE=1 SV=2	K16059;K18196	STIM2;STIM1	4	7	83.9	High
Q9ESP1	1.20004	0.263086	0.03603	up	yes	1.123	0.9358	0.880732	1.12368	0.912306	0.826354	1.09119	1.07092	1.16216	1.16779	Stromal cell-derived factor 2-like protein 1 OS=Mus musculus OX=10090 GN=Sdf2l1 PE=1 SV=2			3	19	23.6	High
D3YUE7	0.827637	-0.272929	0.01367	down	yes	1.114	1.346	1.24461	1.24378	1.38786	1.50779	1.07252	1.17242	1.09595	1.11692	GRAM domain-containing protein 4 OS=Mus musculus OX=10090 GN=Gramd4 PE=1 SV=1	K23554	GRAMD4	3	7	72.1	High
Q5NCF2	0.824969	-0.277587	0.01703	down	yes	0.7414	0.8987	0.853437	0.811751	0.914689	1.01507	0.730298	0.775592	0.767356	0.692209	Trafficking protein particle complex subunit 1 OS=Mus musculus OX=10090 GN=Trappc1 PE=1 SV=1	K20303;K20300	TRAPPC1, BET5;TRAPPC4, TRS23	3	27	16.9	High
Q8BTN3	0.820784	-0.284926	0.03107	down	yes	0.9004	1.097	1.15933	0.896722	1.12651	1.20401	0.88796	0.934668	0.867791	0.911314	Transport and Golgi organization 2 homolog OS=Mus musculus OX=10090 GN=Tango2 PE=1 SV=1			2	9	30.9	High
Q9JIZ9	0.820533	-0.285367	0.002525	down	yes	1.047	1.276	1.32888	1.17092	1.26551	1.33834	0.978607	1.09373	1.07454	1.04021	Phospholipid scramblase 3 OS=Mus musculus OX=10090 GN=Plscr3 PE=1 SV=1			1	3	31.8	High
Q9WTP7	0.816912	-0.291747	0.0282	down	yes	0.9419	1.153	1.25499	0.951079	1.17948	1.22737	0.916787	1.00152	0.960722	0.888543	GTP:AMP phosphotransferase AK3, mitochondrial OS=Mus musculus OX=10090 GN=Ak3 PE=1 SV=3	K00939;K00944	AK3;adk, AK;adk, AK;adk, AK;adk, AK	14	65	25.4	High
Q8R2S9	0.804449	-0.313927	0.02376	down	yes	0.5714	0.7103	0.76299	0.58831	0.756429	0.733466	0.627127	0.545705	0.579232	0.533731	Actin-related protein 8 OS=Mus musculus OX=10090 GN=Actr8 PE=2 SV=1	K11673	ACTR8, ARP8, INO80N	2	3	70.5	High
A0A1Y7VJW9	0.800337	-0.321321	0.03322	down	yes	0.95	1.187	1.24096	0.945467	1.21612	1.34478	0.976879	0.93919	0.920346	0.963577	Fibulin-5 OS=Mus musculus OX=10090 GN=Fbln5 PE=1 SV=1	K03907;K18262;K17340;K19866;K17307	FBLN5;EFEMP2;EFEMP1, FBLN3;FBLN1_2;THBD, CD141	4	9	51.7	High
Q9WUU7	0.792516	-0.335487	0.02849	down	yes	0.9637	1.216	1.2892	0.96358	1.35289	1.2596	0.961508	0.977716	0.997165	0.918288	Cathepsin Z OS=Mus musculus OX=10090 GN=Ctsz PE=1 SV=1	K08568;K01275;K09601;K09599	CTSZ;CTSC;CTSP;CTSR	5	15	34	High
D3YVS1	0.791543	-0.33726	0.007363	down	yes	0.9079	1.147	1.14668	1.0211	1.18575	1.23319	0.926215	1.00775	0.823004	0.87461	Smoothelin OS=Mus musculus OX=10090 GN=Smtn PE=1 SV=1	K05699;K21073	ACTN1_4;ACTN2_3;ACTN2_3	1	17	47.5	High
Q9DB60	0.784788	-0.349625	0.0288	down	yes	0.908	1.157	1.04804	1.04603	1.1275	1.40508	0.883889	0.877266	0.958634	0.912273	Prostamide/prostaglandin F synthase OS=Mus musculus OX=10090 GN=Prxl2b PE=1 SV=1	K15717	PRXL2B, FAM213B	2	7	21.7	High
Q9ET22	0.778136	-0.361907	0.03967	down	yes	0.9182	1.18	1.30608	0.90023	1.26456	1.25015	0.907568	1.01417	0.853057	0.897877	Dipeptidyl peptidase 2 OS=Mus musculus OX=10090 GN=Dpp7 PE=1 SV=2	K01276;K09649;K01285	DPP7;PRCP;PRSS16	8	20	56.2	High
Q8BPB5	0.775563	-0.366685	0.04533	down	yes	0.9648	1.244	1.28088	0.94403	1.27999	1.47209	0.967574	0.974152	0.921525	0.99608	EGF-containing fibulin-like extracellular matrix protein 1 OS=Mus musculus OX=10090 GN=Efemp1 PE=1 SV=1	K17340;K18262;K19866;K17342	EFEMP1, FBLN3;EFEMP2;FBLN5;FBLN7	7	20	54.9	High
Q922Q1	0.772237	-0.372885	0.04387	down	yes	0.9012	1.167	1.28987	0.879631	1.2421	1.25615	0.824649	1.00273	0.929045	0.848189	Mitochondrial amidoxime reducing component 2 OS=Mus musculus OX=10090 GN=Mtarc2 PE=1 SV=1	K15631	ABA3	10	28	38.2	High
Q99JR6	0.76764	-0.381498	0.03673	down	yes	0.9465	1.233	1.32825	0.997091	1.30195	1.3039	1.14831	0.918909	0.915004	0.803718	Nicotinamide/nicotinic acid mononucleotide adenylyltransferase 3 OS=Mus musculus OX=10090 GN=Nmnat3 PE=1 SV=1	K06210	NMNAT;NMNAT;NMNAT	4	21	27.7	High
Q61475	0.767585	-0.381602	0.03402	down	yes	0.9756	1.271	1.32512	0.982909	1.29631	1.47789	0.953357	0.998889	0.906686	1.04328	Complement decay-accelerating factor, GPI-anchored OS=Mus musculus OX=10090 GN=Cd55 PE=1 SV=2	K04002;K04006;K04012;K04011	DAF, CD55;DAF, CD55;CR2, CD21;CR1, CD35;C4BPA	3	8	42.6	High
Q9D154	0.764823	-0.386803	0.04247	down	yes	0.8849	1.157	1.38518	0.888431	1.19847	1.15591	0.952763	0.888394	0.878049	0.820578	Leukocyte elastase inhibitor A OS=Mus musculus OX=10090 GN=Serpinb1a PE=1 SV=1	K13963;K23425	SERPINB1;SERPINB1;SERPINB1;SERPINB;SERPINB	23	53	42.5	High
P14069	0.757065	-0.401511	0.04936	down	yes	0.8358	1.104	1.22843	0.804877	1.09904	1.28191	0.896961	0.830515	0.825853	0.789716	Protein S100-A6 OS=Mus musculus OX=10090 GN=S100a6 PE=1 SV=3	K23761;K23760;K23762;K23758;K23764	;;;;	5	36	10	High
E9Q1F5	0.756189	-0.403181	0.04981	down	yes	1.008	1.333	1.40969	0.974703	1.54389	1.40506	1.13483	0.90701	1.01312	0.978788	Myosin VC OS=Mus musculus OX=10090 GN=Myo5c PE=1 SV=1	K10352;K10357;K17751	MYO5;MYO5;MYO5;MYH;MYH6_7	14	10	202.6	High
Q8R3S2	0.755368	-0.404749	0.027	down	yes	1.161	1.537	1.59142	1.19186	1.79989	1.56329	1.21905	1.17554	1.15762	1.0898	Tetraspanin-33 OS=Mus musculus OX=10090 GN=Tspan33 PE=1 SV=1	K17345;K17351;K17297;K10303;K06497	FBXO23, TSPAN17;TSPAN5;TSPAN15;TSPAN10;CD63, MLA1, TSPAN30	2	8	31.5	High
Q9QXM0	0.752919	-0.409434	0.01783	down	yes	0.7868	1.045	0.985172	0.998642	0.944759	1.2501	0.784495	0.880352	0.688638	0.79391	Monoacylglycerol lipase ABHD2 OS=Mus musculus OX=10090 GN=Abhd2 PE=1 SV=1	K13696;K13697;K13707	ABHD2;ABHD1_3;ABHD1_3;ABHD15	2	8	48.3	High
Q8K5C8	0.752736	-0.409784	0.02178	down	yes	0.9492	1.261	1.38611	0.999399	1.33414	1.32445	1.08312	0.841688	0.932646	0.939384	Cis-retinol/androgen dehydrogenase type 3 OS=Mus musculus OX=10090 GN=Rdh9 PE=2 SV=1	K11154	RDH16;RDH16;RDH16	4	32	35.7	High
A0A075B5V0	0.751415	-0.412319	0.04588	down	yes	0.7702	1.025	0.964648	0.843729	1.20849	1.08157	0.832272	0.816087	0.854169	0.578072	Immunoglobulin heavy variable 1-26 (Fragment) OS=Mus musculus OX=10090 GN=Ighv1-26 PE=4 SV=1			1	27	12.9	High
Q9EQ08	0.749069	-0.416829	0.000444	down	yes	1.006	1.343	1.33303	1.26376	1.33988	1.43567	0.924671	1.04787	0.981532	1.07156	Heparan N-sulfatase OS=Mus musculus OX=10090 GN=Sgsh PE=1 SV=1	K01134;K01135;K01136;K01132;K01565	SGSH;ARSA;GALNS;IDS;ARSB	4	10	56.7	High
P40240	0.746545	-0.421699	0.0486	down	yes	0.9399	1.259	1.29729	0.900829	1.33433	1.50437	0.993989	0.924352	0.895031	0.946343	CD9 antigen OS=Mus musculus OX=10090 GN=Cd9 PE=1 SV=2	K06497;K06460;K06508;K17349;K06537	CD9, TSPAN29;CD81, TAPA1, TSPAN28;TSPAN8;CD151, TSPAN24;CD63, MLA1, TSPAN30	6	29	25.2	High
P10649	0.745837	-0.423067	0.03356	down	yes	0.7794	1.045	1.20825	0.76678	1.11174	1.09297	0.775345	0.807042	0.782996	0.752392	Glutathione S-transferase Mu 1 OS=Mus musculus OX=10090 GN=Gstm1 PE=1 SV=2	K00799	GST, gst;GST, gst;GST, gst;GST, gst;GST, gst	8	62	26	High
Q64444	0.742542	-0.429455	0.02162	down	yes	0.8762	1.18	1.32402	0.930236	1.26351	1.20204	1.00872	0.79233	0.862806	0.840969	Carbonic anhydrase 4 OS=Mus musculus OX=10090 GN=Ca4 PE=1 SV=1	K01672;K18246	CA4;CA;CA;CA;CA	10	42	34.3	High
E9PWP7	0.731481	-0.451107	0.04166	down	yes	0.948	1.296	1.45961	0.919568	1.48403	1.32155	0.942387	1.00657	0.988233	0.854771	Mucin 3, intestinal OS=Mus musculus OX=10090 GN=Muc3 PE=1 SV=4	K22018;K22016	MUC3_17;MUC12	7	2	462.4	High
Q9DBE0	0.725205	-0.46354	0.04246	down	yes	0.8862	1.222	1.33011	0.840737	1.36923	1.34831	0.973075	0.863345	0.838843	0.869737	Cysteine sulfinic acid decarboxylase OS=Mus musculus OX=10090 GN=Csad PE=1 SV=1	K01594;K01580;K01593;K18966	CSAD;GADL1, CSADC, ADC;E4.1.1.15, gadB, gadA, GAD;E4.1.1.15, gadB, gadA, GAD;DDC, TDC	13	28	55.1	High
P52624	0.722735	-0.468462	0.0459	down	yes	0.8933	1.236	1.36749	0.877706	1.47446	1.22581	0.951278	0.913474	0.940039	0.768387	Uridine phosphorylase 1 OS=Mus musculus OX=10090 GN=Upp1 PE=1 SV=2	K00757	udp, UPP;udp, UPP	11	52	34.1	High
Q32M21	0.720822	-0.472285	0.003069	down	yes	0.8066	1.119	1.22864	1.15847	1.15179	0.935691	0.81117	0.809427	0.840807	0.764973	Gasdermin-A2 OS=Mus musculus OX=10090 GN=Gsdma2 PE=2 SV=1	K22143;K22141;K20917	GSDMA;GSDMA;GSDMA;GSDMD;GSDMC	1	3	49.8	High
O35639	0.701408	-0.511673	0.04301	down	yes	0.9462	1.349	1.57779	0.90917	1.48188	1.42654	1.0855	0.869437	0.897619	0.932064	Annexin A3 OS=Mus musculus OX=10090 GN=Anxa3 PE=1 SV=4	K16646;K17095;K17089;K17094;K17093	ANXA3;ANXA7_11;ANXA4;ANXA5;ANXA6	13	48	36.4	High
E9PYN9	0.694104	-0.526776	0.04986	down	yes	0.8947	1.289	1.55116	0.827813	1.44095	1.33721	0.936302	0.871883	0.918639	0.852142	Amine oxidase OS=Mus musculus OX=10090 GN=Aoc1 PE=1 SV=1	K00276;K11182	AOC1, ABP1;AOC3, AOC2, tynA	8	15	86	High
Q6P8J7	0.661188	-0.596869	0.03571	down	yes	0.9131	1.381	1.61738	0.880833	1.59216	1.43303	0.919088	0.841185	0.935126	0.956893	Creatine kinase S-type, mitochondrial OS=Mus musculus OX=10090 GN=Ckmt2 PE=1 SV=1	K00933	E2.7.3.2;E2.7.3.2;E2.7.3.2;E2.7.3.2	2	16	47.4	High
Q8BG79	0.65598	-0.608276	0.0013	down	yes	1.064	1.622	1.6418	1.58644	1.62041	1.64054	0.997362	1.12785	1.29504	0.83425	CWF19-like protein 2 OS=Mus musculus OX=10090 GN=Cwf19l2 PE=1 SV=1			2	3	103.1	High
P05366	0.610476	-0.711993	0.03523	down	yes	0.9615	1.575	1.93782	1.07774	1.87107	1.41249	1.23307	0.755868	0.976265	0.880825	Serum amyloid A-1 protein OS=Mus musculus OX=10090 GN=Saa1 PE=1 SV=2	K17310	SAA;SAA;SAA;SAA	3	27	13.8	High
Q810Q5	0.603792	-0.727877	0.03226	down	yes	0.6847	1.134	1.30811	0.682225	1.26125	1.28601	0.607005	0.653818	0.858902	0.619266	Normal mucosa of esophagus-specific gene 1 protein OS=Mus musculus OX=10090 GN=Nmes1 PE=1 SV=1	K03948	NDUFA4	1	49	9.6	High
Q52KP5	0.602505	-0.730956	0.04065	down	yes	0.9622	1.597	1.97399	0.939212	1.90978	1.56393	1.13401	0.899664	0.934342	0.880748	NXPE family member 4 OS=Mus musculus OX=10090 GN=Nxpe4 PE=2 SV=1			8	17	61.5	High
B1ASZ3	0.537756	-0.894975	0.04866	down	yes	0.8389	1.56	1.86837	0.693295	1.74325	1.93487	0.894183	0.820442	0.800021	0.840862	Glycerol kinase OS=Mus musculus OX=10090 GN=Gk PE=1 SV=1	K19583;K00864	glpK, GK;glpK, GK;GK5	16	41	59.8	High
Q9JIP7	0.495084	-1.01425	0.04163	down	yes	0.7956	1.607	2.14623	0.728297	1.64482	1.90847	0.938728	0.73599	0.782699	0.725058	Solute carrier family 15 member 1 OS=Mus musculus OX=10090 GN=Slc15a1 PE=1 SV=2	K14638;K14637;K14206	SLC15A1, PEPT1;SLC15A2, PEPT2;SLC15A3_4, PHT;SLC15A3_4, PHT	4	7	78.5	High
legend:
Table S2E Differentially expressed proteins between c.jejuni group and bile group.

## Sheet: S2F
Accession	FC(c.jejuni/control)	P_value(c.jejuni/control)	Regulate(c.jejuni/control)	c.jejuni	control	FC(FMT/c.jejuni)	P_value(FMT/c.jejuni)	Regulate(FMT/c.jejuni)	FMT	c.jejuni(T2)	Description	ko_id	ko_name
P17183	2.26266	0.02898	up	1.206	0.533	0.496352	0.04644	down	0.5986	1.206	Gamma-enolase OS=Mus musculus OX=10090 GN=Eno2 PE=1 SV=2	K01689	ENO, eno;ENO, eno;ENO, eno;ENO, eno;ENO, eno
Q9WVC8	2.04788	0.03429	up	1.685	0.8228	0.526469	0.04871	down	0.8871	1.685	Chloride anion exchanger OS=Mus musculus OX=10090 GN=Slc26a3 PE=1 SV=1	K14706;K14704;K14702;K14703;K14078	SLC26A3, DRA;SLC26A4, PDS;SLC26A5, PRES;SLC26A6;SLC26A9
Q6P8J7	1.68868	0.02619	up	1.381	0.8178	0.648371	0.04263	down	0.8954	1.381	Creatine kinase S-type, mitochondrial OS=Mus musculus OX=10090 GN=Ckmt2 PE=1 SV=1	K00933	E2.7.3.2;E2.7.3.2;E2.7.3.2;E2.7.3.2
O35639	1.64753	0.01974	up	1.349	0.8188	0.646256	0.04784	down	0.8718	1.349	Annexin A3 OS=Mus musculus OX=10090 GN=Anxa3 PE=1 SV=4	K16646;K17095;K17089;K17094;K17093	ANXA3;ANXA7_11;ANXA4;ANXA5;ANXA6
A0A338P6W9	1.6012	0.01999	up	1.329	0.83	0.676223	0.04521	down	0.8987	1.329	ABI family member 3-binding protein OS=Mus musculus OX=10090 GN=Abi3bp PE=1 SV=1	K06766	NEO1
P14069	1.57108	0.01348	up	1.104	0.7027	0.663406	0.02523	down	0.7324	1.104	Protein S100-A6 OS=Mus musculus OX=10090 GN=S100a6 PE=1 SV=3	K23761;K23760;K23762;K23758;K23764	;;;;
D3YVS1	1.558	0.002049	up	1.147	0.7362	0.664952	0.007974	down	0.7627	1.147	Smoothelin OS=Mus musculus OX=10090 GN=Smtn PE=1 SV=1	K05699;K21073	ACTN1_4;ACTN2_3;ACTN2_3
P11276	1.55157	0.02643	up	1.42	0.9152	0.611338	0.02343	down	0.8681	1.42	Fibronectin OS=Mus musculus OX=10090 GN=Fn1 PE=1 SV=4	K06252;K05717;K08132	FN1;TN;COL12A;TN;TN
A0A0R4J003	1.44922	0.01376	up	1.143	0.7887	0.692738	0.0303	down	0.7918	1.143	Vasoactive intestinal peptide OS=Mus musculus OX=10090 GN=Vip PE=1 SV=1	K05264	VIP
Q61549	1.44317	0.0437	up	1.285	0.8904	0.732218	0.04313	down	0.9409	1.285	Adhesion G protein-coupled receptor E1 OS=Mus musculus OX=10090 GN=Adgre1 PE=1 SV=1	K04595;K04594;K08445;K08446;K04592	ADGRE4, EMR4;ADGRL1, LPHN1;ADGRL3, LPHN3;ADGRL4, ELTD1;ADGRE5, CD97
Q64444	1.43395	0.009626	up	1.18	0.8229	0.745593	0.03311	down	0.8798	1.18	Carbonic anhydrase 4 OS=Mus musculus OX=10090 GN=Ca4 PE=1 SV=1	K01672;K18246	CA4;CA;CA;CA;CA
Q8K5C8	1.34794	0.03714	up	1.261	0.9355	0.772958	0.04475	down	0.9747	1.261	Cis-retinol/androgen dehydrogenase type 3 OS=Mus musculus OX=10090 GN=Rdh9 PE=2 SV=1	K11154	RDH16;RDH16;RDH16
Q9EQ08	1.34032	0.01304	up	1.343	1.002	0.780343	0.01182	down	1.048	1.343	Heparan N-sulfatase OS=Mus musculus OX=10090 GN=Sgsh PE=1 SV=1	K01134;K01135;K01136;K01132;K01565	SGSH;ARSA;GALNS;IDS;ARSB
Q99JW5	1.30727	0.005623	up	1.107	0.8468	0.829359	0.01524	down	0.9181	1.107	Epithelial cell adhesion molecule OS=Mus musculus OX=10090 GN=Epcam PE=1 SV=1	K17288	TACSTD2
Q8BFW7	1.29218	0.02493	up	1.099	0.8505	0.753412	0.02725	down	0.828	1.099	Lipoma-preferred partner homolog OS=Mus musculus OX=10090 GN=Lpp PE=1 SV=1	K16682;K16676;K12792;K06273	LPP;TRIP6;ZYX;AJUBA, LIMD1, WTIP;AJUBA, LIMD1, WTIP
P11688	1.28476	0.03305	up	1.243	0.9675	0.782703	0.03235	down	0.9729	1.243	Integrin alpha-5 OS=Mus musculus OX=10090 GN=Itga5 PE=1 SV=3	K06584;K06484;K06487;K06476;K06485	ITGA5, CD49e;ITGA8;ITGAV, CD51;ITGA2B, CD41;ITGA6, CD49f
A2AKN8	1.28315	0.04676	up	1.224	0.9539	0.727533	0.01829	down	0.8905	1.224	Major urinary protein 5 OS=Mus musculus OX=10090 GN=Mup8 PE=3 SV=1
Q8VHX6	1.28202	0.04422	up	1.251	0.9758	0.714948	0.01781	down	0.8944	1.251	Filamin-C OS=Mus musculus OX=10090 GN=Flnc PE=1 SV=3	K21073;K04437	FLNA;FLNA;FLNA;ACTN2_3;ACTN2_3
P10107	1.2817	0.01438	up	1.112	0.8676	0.761241	0.01803	down	0.8465	1.112	Annexin A1 OS=Mus musculus OX=10090 GN=Anxa1 PE=1 SV=2	K17095;K17089;K17091;K17092	ANXA1;ANXA2;ANXA3;ANXA7_11;ANXA7_11
O54890	1.24769	0.01858	up	1.216	0.9746	0.787829	0.026	down	0.958	1.216	Integrin beta-3 OS=Mus musculus OX=10090 GN=Itgb3 PE=1 SV=2	K05719;K06464;K06588;K06493;K06589	ITGB3, CD61;ITGB5;ITGB6;ITGB1, CD29;ITGB2, CD18
E9QMK3	1.24031	0.02488	up	1.28	1.032	0.770234	0.0139	down	0.9859	1.28	Versican core protein OS=Mus musculus OX=10090 GN=Vcan PE=1 SV=1	K06795;K06794;K06852;K06848;K06793	VCAN, CSPG2;BCAN;NCAN, CSPG3;HAPLN3;HAPLN1, CRTL1
P13020	1.22805	0.01603	up	1.182	0.9625	0.788071	0.03682	down	0.9315	1.182	Gelsolin OS=Mus musculus OX=10090 GN=Gsn PE=1 SV=3	K05768;K08017	GSN;GSN;AVIL
Q9EPC1	1.21913	0.001492	up	1.022	0.8383	0.798434	0.00512	down	0.816	1.022	Alpha-parvin OS=Mus musculus OX=10090 GN=Parva PE=1 SV=1	K21073;K06275	PARV;PARV;PARV;ACTN2_3;ACTN2_3
Q8VCH6	0.827819	0.005478	down	0.8957	1.082	1.2013	0.01387	up	1.076	0.8957	Delta(24)-sterol reductase OS=Mus musculus OX=10090 GN=Dhcr24 PE=1 SV=1	K00103;K09828	DHCR24, DWF1;GULO
P53569	0.823151	0.01761	down	1.024	1.244	1.20215	0.01314	up	1.231	1.024	CCAAT/enhancer-binding protein zeta OS=Mus musculus OX=10090 GN=Cebpz PE=1 SV=2	K14832	MAK21, NOC1, CEBPZ
B2RX12	0.820693	0.01647	down	0.9717	1.184	1.26994	0.03304	up	1.234	0.9717	ATP-binding cassette sub-family C member 3 OS=Mus musculus OX=10090 GN=Abcc3 PE=1 SV=2	K05669;K05673;K05665;K05666;K05667	ABCC3;ABCC1;ABCC2;ABCC6;ABCC4
P11440	0.820643	0.03027	down	0.9183	1.119	1.23162	0.01943	up	1.131	0.9183	Cyclin-dependent kinase 1 OS=Mus musculus OX=10090 GN=Cdk1 PE=1 SV=3	K02206;K02087;K02090;K15595;K15596	CDK1, CDC2;CDK2;CDK17, PCTK2;CDK5;CDK18, PCTK3
Q8BJL9	0.820513	0.01555	down	1.056	1.287	1.22254	0.01682	up	1.291	1.056	UDP-glucuronosyltransferase OS=Mus musculus OX=10090 GN=Ugt2b35 PE=1 SV=1	K00699	UGT;UGT;UGT;UGT;UGT
Q8BLN5	0.819505	0.01766	down	0.8613	1.051	1.2365	0.03949	up	1.065	0.8613	Lanosterol synthase OS=Mus musculus OX=10090 GN=Lss PE=1 SV=2	K01852	LSS, ERG7
Q8K154	0.819357	0.01053	down	0.9947	1.214	1.22248	0.00688	up	1.216	0.9947	UDP-glucuronosyltransferase OS=Mus musculus OX=10090 GN=Ugt2b34 PE=1 SV=1	K00699	UGT;UGT;UGT;UGT;UGT
P52293	0.813911	0.01212	down	0.8367	1.028	1.23581	0.01236	up	1.034	0.8367	Importin subunit alpha-1 OS=Mus musculus OX=10090 GN=Kpna2 PE=1 SV=2	K23583;K15043;K15042	KPNA2_7;KPNA3_4;KPNA3_4;KPNA2_7;KPNA5_6
A0A1Y7VNC9	0.81323	0.02282	down	0.8913	1.096	1.20386	0.032	up	1.073	0.8913	Geranylgeranyl pyrophosphate synthase (Fragment) OS=Mus musculus OX=10090 GN=Ggps1 PE=1 SV=1	K00804	GGPS1
P46656	0.812243	0.02846	down	0.8691	1.07	1.28869	0.02314	up	1.12	0.8691	Adrenodoxin, mitochondrial OS=Mus musculus OX=10090 GN=Fdx1 PE=1 SV=1	K22070;K22071	FDX1, ADX;FDX2
P54763	0.8109	0.02974	down	0.8109	1	1.32692	0.04698	up	1.076	0.8109	Ephrin type-B receptor 2 OS=Mus musculus OX=10090 GN=Ephb2 PE=1 SV=3	K05105;K05112;K05108;K05110;K05111	EPHB2, ERK, DRT;EPHB1, ELK, NET;EPHB3, HEK2, ETK2;EPHA4, SEK, TYRO1;EPHA7, EHK3, HEK11
Q3UDR8	0.808936	0.01706	down	0.9505	1.175	1.23619	0.04422	up	1.175	0.9505	Protein YIPF3 OS=Mus musculus OX=10090 GN=Yipf3 PE=1 SV=1
Q9D1C1	0.806692	0.002238	down	0.8438	1.046	1.22067	0.008854	up	1.03	0.8438	Ubiquitin-conjugating enzyme E2 C OS=Mus musculus OX=10090 GN=Ube2c PE=1 SV=1	K10574;K10580;K10573;K06689;K06688	UBE2C, UBC11;UBE2B, RAD6B;UBE2A, UBC2, RAD6A;UBE2N, BLU, UBC13;UBE2D, UBC4, UBC5
P34914	0.804525	0.01592	down	0.9067	1.127	1.26172	0.04759	up	1.144	0.9067	Bifunctional epoxide hydrolase 2 OS=Mus musculus OX=10090 GN=Ephx2 PE=1 SV=2	K08726;K13701;K13698;K22368;K22369	EPHX2;EPHX3;EPHX4;ABHD4;ABHD8
P85094	0.804357	0.02228	down	0.7939	0.987	1.27094	0.03902	up	1.009	0.7939	Isochorismatase domain-containing protein 2A OS=Mus musculus OX=10090 GN=Isoc2a PE=1 SV=1
Q920D3	0.8	0.01337	down	1.004	1.255	1.24701	0.008393	up	1.252	1.004	Mediator of RNA polymerase II transcription subunit 28 OS=Mus musculus OX=10090 GN=Med28 PE=1 SV=2	K15141	MED28
O35623	0.799486	0.01608	down	0.933	1.167	1.20793	0.04195	up	1.127	0.933	BET1 homolog OS=Mus musculus OX=10090 GN=Bet1 PE=1 SV=1	K08504	BET1;BET1
Q9D8W7	0.798975	0.0146	down	0.9356	1.171	1.21526	0.04869	up	1.137	0.9356	OCIA domain-containing protein 2 OS=Mus musculus OX=10090 GN=Ociad2 PE=1 SV=1
Q8K094	0.79866	0.00986	down	0.8346	1.045	1.31081	0.01552	up	1.094	0.8346	Poliovirus receptor OS=Mus musculus OX=10090 GN=Pvr PE=1 SV=1	K06539;K06531;K06592;K06593;K06081	PVR, NECL5, CD155;PVRL2, CD112;PVRL1, CD111;PVRL3, CD113;PVRL4
Q3UVK0	0.798244	0.04723	down	0.7818	0.9794	1.32643	0.02295	up	1.037	0.7818	Endoplasmic reticulum metallopeptidase 1 OS=Mus musculus OX=10090 GN=Ermp1 PE=1 SV=2
P51660	0.795558	0.01789	down	0.8775	1.103	1.32536	0.04739	up	1.163	0.8775	Peroxisomal multifunctional enzyme type 2 OS=Mus musculus OX=10090 GN=Hsd17b4 PE=1 SV=3	K12405;K13370;K08764;K00019	HSD17B4;HSD17B8;SCP2, SCPX;E1.1.1.30, bdh
Q64FW2	0.794675	0.006982	down	0.9401	1.183	1.26582	0.02297	up	1.19	0.9401	All-trans-retinol 13,14-reductase OS=Mus musculus OX=10090 GN=Retsat PE=1 SV=3	K09516	RETSAT
Q07797	0.793303	0.02009	down	0.8647	1.09	1.28715	0.03556	up	1.113	0.8647	Galectin-3-binding protein OS=Mus musculus OX=10090 GN=Lgals3bp PE=1 SV=1	K17300;K09624;K13912	LGALS3BP;DMBT1;DMBT1;PRSS12
P58021	0.792294	0.0162	down	0.9151	1.155	1.20315	0.02775	up	1.101	0.9151	Transmembrane 9 superfamily member 2 OS=Mus musculus OX=10090 GN=Tm9sf2 PE=1 SV=1	K17086;K17085	TM9SF2_4;TM9SF2_4;TM9SF2_4;TM9SF1
Q8CFV9	0.792081	0.01128	down	0.8602	1.086	1.25901	0.03409	up	1.083	0.8602	Riboflavin kinase OS=Mus musculus OX=10090 GN=Rfk PE=1 SV=2	K00861	RFK, FMN1
Q3UHZ7	0.787674	0.007131	down	0.9074	1.152	1.24532	0.01652	up	1.13	0.9074	UDP-N-acetylhexosamine pyrophosphorylase OS=Mus musculus OX=10090 GN=Uap1 PE=1 SV=1	K00972;K00963	UAP1;UAP1;UGP2, galU, galF
Q8BGT1	0.786588	0.009722	down	0.8621	1.096	1.39775	0.00996	up	1.205	0.8621	Leucine-rich repeat transmembrane protein FLRT3 OS=Mus musculus OX=10090 GN=Flrt3 PE=1 SV=1	K10170;K16362	FLRT;FLRT;FLRT;TLR8, CD288
B2KGA7	0.785573	0.02347	down	0.9529	1.213	1.21419	0.04579	up	1.157	0.9529	Protein archease OS=Mus musculus OX=10090 GN=Zbtb8os PE=1 SV=1
P05532	0.782912	0.007111	down	0.9301	1.188	1.21922	0.02645	up	1.134	0.9301	Mast/stem cell growth factor receptor Kit OS=Mus musculus OX=10090 GN=Kit PE=1 SV=3	K04363;K05091;K05090;K05089;K05092	KIT, SCFR, CD117;CSF1R, FMS, CD115;PDGFRA, CD140A;PDGFRB, CD140B;FLT3, FLK2, CD135
P37040	0.782504	0.01722	down	0.8811	1.126	1.2666	0.0496	up	1.116	0.8811	NADPH--cytochrome P450 reductase OS=Mus musculus OX=10090 GN=Por PE=1 SV=2	K13241;K13240;K00327;K00597	POR;MTRR;NOS1;NOS2
Q61165	0.781991	0.005437	down	0.8641	1.105	1.21861	0.01564	up	1.053	0.8641	Sodium/hydrogen exchanger 1 OS=Mus musculus OX=10090 GN=Slc9a1 PE=1 SV=1	K14723;K13961;K05742;K12040;K14722	SLC9A1, NHE1;SLC9A2, NHE2;SLC9A4, NHE4;SLC9A5, NHE5;SLC9A3, NHE3
P13597	0.77594	0.0112	down	1.032	1.33	1.38178	0.03869	up	1.426	1.032	Intercellular adhesion molecule 1 OS=Mus musculus OX=10090 GN=Icam1 PE=1 SV=1	K06523;K06769;K06490	ICAM1, CD54;ICAM5, TLCN;ICAM2, CD102
Q99M07	0.775834	0.00082	down	0.9535	1.229	1.22286	0.016	up	1.166	0.9535	Cytochrome c oxidase assembly factor 5 OS=Mus musculus OX=10090 GN=Coa5 PE=1 SV=1	K18178	COA5, PET191
Q7TN37	0.775477	0.005036	down	0.8949	1.154	1.30294	0.01931	up	1.166	0.8949	Transient receptor potential cation channel subfamily M member 4 OS=Mus musculus OX=10090 GN=Trpm4 PE=1 SV=1	K04977;K04983;K04980;K04979;K04978	TRPM4;TRPM5;TRPM2;TRPM8;TRPM3
O08738	0.774714	0.005942	down	0.9467	1.222	1.23904	0.02591	up	1.173	0.9467	Caspase-6 OS=Mus musculus OX=10090 GN=Casp6 PE=1 SV=1	K04397;K04396;K02187;K04399;K04398	CASP6;CASP3;CASP7;CASP8;CASP9
Q01320	0.772194	0.000742	down	0.922	1.194	1.24946	0.01526	up	1.152	0.922	DNA topoisomerase 2-alpha OS=Mus musculus OX=10090 GN=Top2a PE=1 SV=2	K03164	TOP2;TOP2
Q9JJW0	0.771528	0.03168	down	0.8888	1.152	1.38051	0.02685	up	1.227	0.8888	Peroxisomal membrane protein 4 OS=Mus musculus OX=10090 GN=Pxmp4 PE=1 SV=3	K13350	PXMP4, PMP24
P11725	0.771454	0.03126	down	0.854	1.107	1.30211	0.04288	up	1.112	0.854	Ornithine transcarbamylase, mitochondrial OS=Mus musculus OX=10090 GN=Otc PE=1 SV=1	K00611;K11540	OTC, argF, argI;CAD
Q9WU03	0.767122	0.02632	down	0.8423	1.098	1.28814	0.04814	up	1.085	0.8423	Kunitz-type protease inhibitor 2 OS=Mus musculus OX=10090 GN=Spint2 PE=1 SV=1	K23620;K15619;K23421;K03909;K23621	SPINT2;SPINT1;AMBP;TFPI;WFIKKN
Q9D2H9	0.763443	0.01197	down	0.9314	1.22	1.21001	0.03164	up	1.127	0.9314	Dynein axonemal assembly factor 1 OS=Mus musculus OX=10090 GN=Dnaaf1 PE=1 SV=1	K19750	DNAAF1, LRRC50, ODA7
Q9Z2A9	0.762791	0.01565	down	0.8856	1.161	1.29178	0.0303	up	1.144	0.8856	Glutathione hydrolase 5 proenzyme OS=Mus musculus OX=10090 GN=Ggt5 PE=1 SV=2	K00681;K18592	GGT1_5, CD224;GGT1_5, CD224;ggt;ggt
Q9D0I4	0.761784	0.02645	down	0.9309	1.222	1.26329	0.04683	up	1.176	0.9309	Syntaxin-17 OS=Mus musculus OX=10090 GN=Stx17 PE=1 SV=1	K08491	STX17
Q8BT35	0.760178	0.01696	down	1.027	1.351	1.26777	0.02476	up	1.302	1.027	Mitoregulin OS=Mus musculus OX=10090 GN=Mtln PE=1 SV=1
Q9D5V6	0.759118	0.02563	down	0.8783	1.157	1.2843	0.04344	up	1.128	0.8783	Synapse-associated protein 1 OS=Mus musculus OX=10090 GN=Syap1 PE=1 SV=1
Q9WU84	0.755768	0.002462	down	0.9893	1.309	1.23623	0.01379	up	1.223	0.9893	Copper chaperone for superoxide dismutase OS=Mus musculus OX=10090 GN=Ccs PE=1 SV=1	K04565;K16627;K04569	CCS;SOD1;SOD3
P61022	0.755687	0.02233	down	0.7541	0.9979	1.36719	0.04162	up	1.031	0.7541	Calcineurin B homologous protein 1 OS=Mus musculus OX=10090 GN=Chp1 PE=1 SV=2	K17612;K06268;K17610;K17611	CHP, CHP1;CHP2;PPP3R, CNB;PPP3R, CNB;TESC, CHP3
A0A0R4J0B0	0.750913	0.04536	down	1.028	1.369	1.3249	0.04492	up	1.362	1.028	Prominin-1 OS=Mus musculus OX=10090 GN=Prom1 PE=1 SV=1	K06532;K15602	PROM1, CD133;PROM2
Q3UKU4	0.749543	0.01207	down	0.82	1.094	1.29268	0.01253	up	1.06	0.82	Protein FAM83F OS=Mus musculus OX=10090 GN=Fam83f PE=1 SV=1	K16805	FAM83D, CHICA
Q9DBB5	0.748475	0.003511	down	0.9079	1.213	1.27657	0.003009	up	1.159	0.9079	Eukaryotic translation initiation factor 4E type 3 OS=Mus musculus OX=10090 GN=Eif4e3 PE=1 SV=1	K03259	EIF4E;EIF4E;EIF4E
Q9DCM2	0.74639	0.02631	down	0.827	1.108	1.33495	0.03794	up	1.104	0.827	Glutathione S-transferase kappa 1 OS=Mus musculus OX=10090 GN=Gstk1 PE=1 SV=3	K13299	GSTK1
Q99JZ0	0.745182	0.009824	down	1.044	1.401	1.27107	0.03192	up	1.327	1.044	Syntenin-2 OS=Mus musculus OX=10090 GN=Sdcbp2 PE=2 SV=1	K17254;K04531;K20055	SDCBP;APBA1, X11;APBA2, X11L
Q8CJ00	0.743435	0.001947	down	0.9739	1.31	1.23216	0.01005	up	1.2	0.9739	NADPH oxidase activator 1 OS=Mus musculus OX=10090 GN=Noxa1 PE=1 SV=1	K08010;K21432;K20045;K12171	NOXA1;NCF2, P67PHOX;ITSN;ITSN;SH3RF, POSH
P47867	0.738468	0.00968	down	0.9253	1.253	1.21798	0.0376	up	1.127	0.9253	Secretogranin-3 OS=Mus musculus OX=10090 GN=Scg3 PE=1 SV=1
Q8K3K7	0.733825	0.02031	down	0.7962	1.085	1.4318	0.04154	up	1.14	0.7962	1-acyl-sn-glycerol-3-phosphate acyltransferase beta OS=Mus musculus OX=10090 GN=Agpat2 PE=1 SV=1	K13509	AGPAT1_2;AGPAT1_2
H3BJ78	0.732068	0.007033	down	0.9839	1.344	1.26334	0.03066	up	1.243	0.9839	Synaptogyrin-2 (Fragment) OS=Mus musculus OX=10090 GN=Syngr2 PE=3 SV=1
Q3UHH8	0.73093	0.00046	down	0.8413	1.151	1.27541	0.000768	up	1.073	0.8413	Glucoside xylosyltransferase 1 OS=Mus musculus OX=10090 GN=Gxylt1 PE=1 SV=2	K23800;K13676	GXYLT;GXYLT;XXYLT1
Q64378	0.725113	0.006096	down	0.8056	1.111	1.39027	0.02759	up	1.12	0.8056	Peptidyl-prolyl cis-trans isomerase FKBP5 OS=Mus musculus OX=10090 GN=Fkbp5 PE=1 SV=1	K09568;K09571;K09572	FKBP4_5;FKBP4_5;FKBP1;FKBP1;FKBP6
Q91WT9	0.724541	0.02769	down	0.8296	1.145	1.42719	0.03084	up	1.184	0.8296	Cystathionine beta-synthase OS=Mus musculus OX=10090 GN=Cbs PE=1 SV=3	K01697	CBS
A2A8S2	0.718045	0.005471	down	0.9033	1.258	1.25318	0.04555	up	1.132	0.9033	Protein YIPF (Fragment) OS=Mus musculus OX=10090 GN=Yipf1 PE=1 SV=8	K22940	YIPF1_2;YIPF1_2
G3X939	0.714837	0.03209	down	0.8528	1.193	1.42355	0.01306	up	1.214	0.8528	Sodium/hydrogen exchanger 3 OS=Mus musculus OX=10090 GN=Slc9a3 PE=1 SV=1	K13961;K14723;K12040;K14722;K05742	SLC9A3, NHE3;SLC9A5, NHE5;SLC9A2, NHE2;SLC9A1, NHE1;SLC9A4, NHE4
Q8R2Y3	0.707523	0.004542	down	0.9311	1.316	1.37579	0.01524	up	1.281	0.9311	Dolichol kinase OS=Mus musculus OX=10090 GN=Dolk PE=1 SV=1	K00902	DOLK
O35874	0.707293	0.006723	down	0.8728	1.234	1.38176	0.02215	up	1.206	0.8728	Neutral amino acid transporter A OS=Mus musculus OX=10090 GN=Slc1a4 PE=1 SV=1	K05612;K05615;K05614;K05617;K05616	SLC1A4, SATT;SLC1A5;SLC1A6, EAAT4;SLC1A3, EAAT1;SLC1A1, EAAT3
A0A0R4J101	0.707156	0.01025	down	0.751	1.062	1.42077	0.04739	up	1.067	0.751	Anion exchange protein OS=Mus musculus OX=10090 GN=Slc4a2 PE=1 SV=1	K13861;K13855;K13856;K13858;K06573	SLC4A2, AE2;SLC4A3, AE3;SLC4A1, AE1, CD233;SLC4A7, NBC3;SLC4A10, NCBE
Q62469	0.70712	0.01668	down	0.874	1.236	1.33867	0.04949	up	1.17	0.874	Integrin alpha-2 OS=Mus musculus OX=10090 GN=Itga2 PE=1 SV=2	K06586;K06587;K06481;K06480;K06461	ITGA2, CD49b;ITGA1, CD49a;ITGA11;ITGA10;ITGAM, CD11b
P31428	0.697905	0.01143	down	0.8661	1.241	1.45711	0.01207	up	1.262	0.8661	Dipeptidase 1 OS=Mus musculus OX=10090 GN=Dpep1 PE=1 SV=2	K01273	DPEP;DPEP;DPEP
Q9Z0S5	0.691947	0.00974	down	0.7819	1.13	1.44008	0.006553	up	1.126	0.7819	Claudin-15 OS=Mus musculus OX=10090 GN=Cldn15 PE=1 SV=2	K06087	CLDN;CLDN;CLDN;CLDN;CLDN
P52927	0.69172	0.03599	down	0.7519	1.087	1.48956	0.04279	up	1.12	0.7519	High mobility group protein HMGI-C OS=Mus musculus OX=10090 GN=Hmga2 PE=1 SV=1
A0JNU3	0.673718	0.00792	down	0.828	1.229	1.41304	0.03406	up	1.17	0.828	60 kDa lysophospholipase OS=Mus musculus OX=10090 GN=Aspg PE=1 SV=1	K13278	ASPG
Q8CFA2	0.673328	0.01056	down	0.8154	1.211	1.37478	0.04318	up	1.121	0.8154	Aminomethyltransferase, mitochondrial OS=Mus musculus OX=10090 GN=Amt PE=1 SV=1	K00605;K17509	gcvT, AMT;PDPR
Q9QZS5	0.671048	0.01143	down	0.8066	1.202	1.546	0.02336	up	1.247	0.8066	Serine/threonine-protein kinase Sgk2 OS=Mus musculus OX=10090 GN=Sgk2 PE=1 SV=1	K13304;K04456;K13302;K13303	SGK2;SGK1;SGK3;AKT;AKT
Q78IQ7	0.666525	0.007697	down	0.9378	1.407	1.59842	0.01628	up	1.499	0.9378	Zinc transporter ZIP4 OS=Mus musculus OX=10090 GN=Slc39a4 PE=1 SV=1	K14716;K14714;K14712;K14710;K14720	SLC39A4, ZIP4;SLC39A10, ZIP10;SLC39A8, ZIP8;SLC39A6, LIV1, ZIP6;SLC39A14, ZIP14
Q5SF07	0.664144	0.02073	down	0.7724	1.163	1.49405	0.02115	up	1.154	0.7724	Insulin-like growth factor 2 mRNA-binding protein 2 OS=Mus musculus OX=10090 GN=Igf2bp2 PE=1 SV=1	K13197;K17392;K17391;K13210	IGF2BP2;IGF2BP1;IGF2BP3;FUBP;FUBP
A0A2K6EDL8	0.65953	0.01064	down	1.263	1.915	1.40142	0.007495	up	1.77	1.263	Collagen alpha-1(XX) chain OS=Mus musculus OX=10090 GN=Col20a1 PE=1 SV=1	K16628;K08133;K08132	COL14A;COL12A;COL7A
P26150	0.6521	0.0217	down	0.7297	1.119	1.58695	0.04746	up	1.158	0.7297	3 beta-hydroxysteroid dehydrogenase/Delta 5-->4-isomerase type 3 OS=Mus musculus OX=10090 GN=Hsd3b3 PE=1 SV=3	K00070	HSD3B;HSD3B;HSD3B;HSD3B
P04187	0.651754	0.02081	down	0.743	1.14	1.58277	0.03542	up	1.176	0.743	Granzyme B(G,H) OS=Mus musculus OX=10090 GN=Gzmb PE=1 SV=1	K01353;K01319	GZMB;CTSG
A0A1L1SS82	0.651388	0.009255	down	0.6807	1.045	1.5014	0.01185	up	1.022	0.6807	Coiled-coil domain-containing 7A OS=Mus musculus OX=10090 GN=Ccdc7a PE=4 SV=1
Q14BT6	0.649752	0.005745	down	0.7875	1.212	1.45016	0.01055	up	1.142	0.7875	Alpha-1,4-N-acetylglucosaminyltransferase OS=Mus musculus OX=10090 GN=A4gnt PE=2 SV=1	K01988	A4GALT
Q9D306	0.63437	0.01513	down	0.7752	1.222	1.55444	0.03954	up	1.205	0.7752	Alpha-1,3-mannosyl-glycoprotein 4-beta-N-acetylglucosaminyltransferase C OS=Mus musculus OX=10090 GN=Mgat4c PE=2 SV=1	K13748;K00738	MGAT4C;MGAT4A_B;MGAT4A_B
Q8VCW8	0.624501	0.02853	down	0.6576	1.053	1.61496	0.04351	up	1.062	0.6576	Medium-chain acyl-CoA ligase ACSF2, mitochondrial OS=Mus musculus OX=10090 GN=Acsf2 PE=1 SV=1	K01896;K23617;K18660	ACSF2;ACSM;ACSM;ACSM;ACSF3
Q09199	0.573268	0.0294	down	0.7034	1.227	1.7259	0.03513	up	1.214	0.7034	Beta-1,4 N-acetylgalactosaminyltransferase 2 OS=Mus musculus OX=10090 GN=B4galnt2 PE=2 SV=1	K00725	B4GALNT1, GALGT
A0A0U1RPG8	0.547556	0.01658	down	0.829	1.514	1.68275	0.03512	up	1.395	0.829	Potassium channel tetramerisation domain-containing 14 OS=Mus musculus OX=10090 GN=Kctd14 PE=1 SV=1	K21918;K21917	KCTD7_14;KCTD7_14;KCTD8_12_16;KCTD8_12_16;KCTD8_12_16
Q61548	0.475182	9.4e-05	down	0.785	1.652	1.43694	0.00792	up	1.128	0.785	Clathrin coat assembly protein AP180 OS=Mus musculus OX=10090 GN=Snap91 PE=1 SV=1	K20043;K20044	SNAP91, AP180, CALM;PICALM
E9QPH0	0.458378	0.01772	down	0.5991	1.307	2.16825	0.02481	up	1.299	0.5991	cGMP-dependent protein kinase OS=Mus musculus OX=10090 GN=Prkg2 PE=1 SV=1	K04345;K19584;K07376;K19477	PRKG2;PRKG1;PKA;PRKX;PKA
E9Q9R9	0.367772	0.01509	down	1.253	3.407	1.71748	0.04338	up	2.152	1.253	Disks large homolog 5 OS=Mus musculus OX=10090 GN=Dlg5 PE=1 SV=1	K11828;K06097;K21098;K12076	DLG1;DLG3;DLG4, PSD95;TJP3, ZO3
legend:
Table S2F Potential target proteins for FMT group therapeutic mechanisms.

## Sheet: S2G
Accession	FC(c.jejuni/control)	P_value(c.jejuni/control)	Regulate(c.jejuni/control)	c.jejuni	control	FC(buytric/c.jejuni)	P_value(buytric/c.jejuni)	Regulate(buytric/c.jejuni)	buytric	c.jejuni	Description	ko_id	ko_name
Q9WVC8	2.04788	0.03429	up	1.685	0.8228	0.509674	0.04462	down	0.8588	1.685	Chloride anion exchanger OS=Mus musculus OX=10090 GN=Slc26a3 PE=1 SV=1	K14706;K14704;K14702;K14703;K14078	SLC26A3, DRA;SLC26A4, PDS;SLC26A5, PRES;SLC26A6;SLC26A9
A0A0R4J003	1.44922	0.01376	up	1.143	0.7887	0.711461	0.04222	down	0.8132	1.143	Vasoactive intestinal peptide OS=Mus musculus OX=10090 GN=Vip PE=1 SV=1	K05264	VIP
E9QPE7	1.43415	0.02116	up	1.359	0.9476	0.732745	0.0171	down	0.9958	1.359	Myosin-11 OS=Mus musculus OX=10090 GN=Myh11 PE=1 SV=2	K10352;K17751	MYH;MYH;MYH;MYH;MYH6_7
Q64444	1.43395	0.009626	up	1.18	0.8229	0.752881	0.03531	down	0.8884	1.18	Carbonic anhydrase 4 OS=Mus musculus OX=10090 GN=Ca4 PE=1 SV=1	K01672;K18246	CA4;CA;CA;CA;CA
Q3UZI5	1.40932	0.02761	up	1.328	0.9423	0.699774	0.03482	down	0.9293	1.328	Pleiotrophin OS=Mus musculus OX=10090 GN=Ptn PE=1 SV=1	K06828;K16642	PTN;MDK
P30677	1.3501	0.04886	up	1.283	0.9503	0.739751	0.02517	down	0.9491	1.283	Guanine nucleotide-binding protein subunit alpha-14 OS=Mus musculus OX=10090 GN=Gna14 PE=1 SV=2	K04534;K04634;K04635;K04636;K04637	GNA14;GNAQ;GNA11;GNA15;GNAO, G-ALPHA-O
Q99JW5	1.30727	0.005623	up	1.107	0.8468	0.802891	0.02094	down	0.8888	1.107	Epithelial cell adhesion molecule OS=Mus musculus OX=10090 GN=Epcam PE=1 SV=1	K17288	TACSTD2
P10107	1.2817	0.01438	up	1.112	0.8676	0.753867	0.03567	down	0.8383	1.112	Annexin A1 OS=Mus musculus OX=10090 GN=Anxa1 PE=1 SV=2	K17095;K17089;K17091;K17092	ANXA1;ANXA2;ANXA3;ANXA7_11;ANXA7_11
P51661	1.27254	0.03132	up	1.136	0.8927	0.776937	0.03624	down	0.8826	1.136	Corticosteroid 11-beta-dehydrogenase isozyme 2 OS=Mus musculus OX=10090 GN=Hsd11b2 PE=1 SV=2	K11154;K00071;K13368	HSD11B2;HSD17B2;RDH16;RDH16
Q3UTJ2	1.26656	0.01308	up	0.9541	0.7533	0.742899	0.001369	down	0.7088	0.9541	Sorbin and SH3 domain-containing protein 2 OS=Mus musculus OX=10090 GN=Sorbs2 PE=1 SV=2	K12171;K23714;K23709;K06086	SORBS1, SH3D5, PONSIN, CAP;;;SH3RF, POSH;SH3RF, POSH
O54890	1.24769	0.01858	up	1.216	0.9746	0.815872	0.04349	down	0.9921	1.216	Integrin beta-3 OS=Mus musculus OX=10090 GN=Itgb3 PE=1 SV=2	K05719;K06464;K06588;K06493;K06589	ITGB3, CD61;ITGB5;ITGB6;ITGB1, CD29;ITGB2, CD18
P45376	1.22143	0.03686	up	1.149	0.9407	0.826371	0.04478	down	0.9495	1.149	Aldo-keto reductase family 1 member B1 OS=Mus musculus OX=10090 GN=Akr1b1 PE=1 SV=3	K00011;K13981	AKR1B;AKR1B;AKR1B;AKR1B;AKR1E2, AKR1CL2
Q8R2I1	0.821186	0.01876	down	0.969	1.18	1.20846	0.02769	up	1.171	0.969	GDP-fucose transporter 1 OS=Mus musculus OX=10090 GN=Slc35c1 PE=1 SV=1	K15279	SLC35C1, FUCT1
P85094	0.804357	0.02228	down	0.7939	0.987	1.25192	0.03409	up	0.9939	0.7939	Isochorismatase domain-containing protein 2A OS=Mus musculus OX=10090 GN=Isoc2a PE=1 SV=1
E9Q6W2	0.801126	0.03361	down	0.9253	1.155	1.29147	0.02829	up	1.195	0.9253	Cytochrome c oxidase assembly factor 3 homolog, mitochondrial OS=Mus musculus OX=10090 GN=Coa3 PE=1 SV=1	K18175	CCDC56, COA3
Q9D8W7	0.798975	0.0146	down	0.9356	1.171	1.27512	0.01779	up	1.193	0.9356	OCIA domain-containing protein 2 OS=Mus musculus OX=10090 GN=Ociad2 PE=1 SV=1
Q8R086	0.798561	0.02516	down	0.999	1.251	1.21521	0.03792	up	1.214	0.999	Sulfite oxidase, mitochondrial OS=Mus musculus OX=10090 GN=Suox PE=1 SV=2	K00387;K23490	SUOX;CYB5;CYB5
Q3UVK0	0.798244	0.04723	down	0.7818	0.9794	1.30468	0.04503	up	1.02	0.7818	Endoplasmic reticulum metallopeptidase 1 OS=Mus musculus OX=10090 GN=Ermp1 PE=1 SV=2
P51660	0.795558	0.01789	down	0.8775	1.103	1.29914	0.0473	up	1.14	0.8775	Peroxisomal multifunctional enzyme type 2 OS=Mus musculus OX=10090 GN=Hsd17b4 PE=1 SV=3	K12405;K13370;K08764;K00019	HSD17B4;HSD17B8;SCP2, SCPX;E1.1.1.30, bdh
Q64FW2	0.794675	0.006982	down	0.9401	1.183	1.28284	0.04738	up	1.206	0.9401	All-trans-retinol 13,14-reductase OS=Mus musculus OX=10090 GN=Retsat PE=1 SV=3	K09516	RETSAT
G3X9Y6	0.794571	0.03679	down	0.8343	1.05	1.30409	0.03615	up	1.088	0.8343	Aldo-keto reductase family 1, member C19 OS=Mus musculus OX=10090 GN=Akr1c19 PE=1 SV=1	K13374	AKR1C13;AKR1C13
P58021	0.792294	0.0162	down	0.9151	1.155	1.20096	0.04722	up	1.099	0.9151	Transmembrane 9 superfamily member 2 OS=Mus musculus OX=10090 GN=Tm9sf2 PE=1 SV=1	K17086;K17085	TM9SF2_4;TM9SF2_4;TM9SF2_4;TM9SF1
Q8CFV9	0.792081	0.01128	down	0.8602	1.086	1.21832	0.04191	up	1.048	0.8602	Riboflavin kinase OS=Mus musculus OX=10090 GN=Rfk PE=1 SV=2	K00861	RFK, FMN1
Q3UHZ7	0.787674	0.007131	down	0.9074	1.152	1.22548	0.01296	up	1.112	0.9074	UDP-N-acetylhexosamine pyrophosphorylase OS=Mus musculus OX=10090 GN=Uap1 PE=1 SV=1	K00972;K00963	UAP1;UAP1;UGP2, galU, galF
Q8BGT1	0.786588	0.009722	down	0.8621	1.096	1.36991	0.01507	up	1.181	0.8621	Leucine-rich repeat transmembrane protein FLRT3 OS=Mus musculus OX=10090 GN=Flrt3 PE=1 SV=1	K10170;K16362	FLRT;FLRT;FLRT;TLR8, CD288
B2KGA7	0.785573	0.02347	down	0.9529	1.213	1.31808	0.03506	up	1.256	0.9529	Protein archease OS=Mus musculus OX=10090 GN=Zbtb8os PE=1 SV=1
Q60766	0.778122	0.0388	down	0.8785	1.129	1.31816	0.04134	up	1.158	0.8785	Immunity-related GTPase family M protein 1 OS=Mus musculus OX=10090 GN=Irgm1 PE=1 SV=1	K14139;K14140	IRGM, LRG47;IGTP
Q01320	0.772194	0.000742	down	0.922	1.194	1.218	0.007804	up	1.123	0.922	DNA topoisomerase 2-alpha OS=Mus musculus OX=10090 GN=Top2a PE=1 SV=2	K03164	TOP2;TOP2
A2AER4	0.764919	0.005325	down	0.9921	1.297	1.22871	0.0413	up	1.219	0.9921	UDP-galactose translocator OS=Mus musculus OX=10090 GN=Slc35a2 PE=1 SV=1	K15274;K15272;K15273	SLC35A1_2_3;SLC35A1_2_3;SLC35A1_2_3;SLC35A4;SLC35A5
Q9Z2A9	0.762791	0.01565	down	0.8856	1.161	1.28049	0.02994	up	1.134	0.8856	Glutathione hydrolase 5 proenzyme OS=Mus musculus OX=10090 GN=Ggt5 PE=1 SV=2	K00681;K18592	GGT1_5, CD224;GGT1_5, CD224;ggt;ggt
Q9WU84	0.755768	0.002462	down	0.9893	1.309	1.31204	0.01022	up	1.298	0.9893	Copper chaperone for superoxide dismutase OS=Mus musculus OX=10090 GN=Ccs PE=1 SV=1	K04565;K16627;K04569	CCS;SOD1;SOD3
P61022	0.755687	0.02233	down	0.7541	0.9979	1.37382	0.0409	up	1.036	0.7541	Calcineurin B homologous protein 1 OS=Mus musculus OX=10090 GN=Chp1 PE=1 SV=2	K17612;K06268;K17610;K17611	CHP, CHP1;CHP2;PPP3R, CNB;PPP3R, CNB;TESC, CHP3
Q91YL7	0.726362	0.005545	down	0.8266	1.138	1.3368	0.04854	up	1.105	0.8266	PGAP2-interacting protein OS=Mus musculus OX=10090 GN=Cwh43 PE=1 SV=1
Q64378	0.725113	0.006096	down	0.8056	1.111	1.26241	0.03304	up	1.017	0.8056	Peptidyl-prolyl cis-trans isomerase FKBP5 OS=Mus musculus OX=10090 GN=Fkbp5 PE=1 SV=1	K09568;K09571;K09572	FKBP4_5;FKBP4_5;FKBP1;FKBP1;FKBP6
P16014	0.713299	0.02264	down	0.8367	1.173	1.38879	0.0321	up	1.162	0.8367	Secretogranin-1 OS=Mus musculus OX=10090 GN=Chgb PE=1 SV=2
P55096	0.708951	0.01971	down	0.8316	1.173	1.31914	0.03966	up	1.097	0.8316	ATP-binding cassette sub-family D member 3 OS=Mus musculus OX=10090 GN=Abcd3 PE=1 SV=2	K05677;K05676;K05675;K05673;K05678	ABCD3, PMP70;ABCD1, ALD;ABCD2, ALDL1;ABCD4, PXMP1L;ABCC4
Q8R2Y3	0.707523	0.004542	down	0.9311	1.316	1.27913	0.03121	up	1.191	0.9311	Dolichol kinase OS=Mus musculus OX=10090 GN=Dolk PE=1 SV=1	K00902	DOLK
A0A0R4J101	0.707156	0.01025	down	0.751	1.062	1.37949	0.04206	up	1.036	0.751	Anion exchange protein OS=Mus musculus OX=10090 GN=Slc4a2 PE=1 SV=1	K13861;K13855;K13856;K13858;K06573	SLC4A2, AE2;SLC4A3, AE3;SLC4A1, AE1, CD233;SLC4A7, NBC3;SLC4A10, NCBE
E9Q4Z2	0.690727	0.01391	down	0.8268	1.197	1.32801	0.04735	up	1.098	0.8268	Acetyl-CoA carboxylase 2 OS=Mus musculus OX=10090 GN=Acacb PE=1 SV=1	K11262;K01965;K01946;K01958;K01968	ACACB;ACACA;PCCA, pccA;E6.4.1.4A;PC, pyc
Q9R0X2	0.683615	0.01485	down	0.7677	1.123	1.20386	0.02704	up	0.9242	0.7677	ADAM DEC1 OS=Mus musculus OX=10090 GN=Adamdec1 PE=2 SV=1	K08634;K06540;K06834;K16071;K08614	ADAMDEC1;ADAM28;ADAM7;ADAM8, CD156a;ADAM9
Q9CT10	0.67432	0.000518	down	0.9427	1.398	1.38432	0.006345	up	1.305	0.9427	Ran-binding protein 3 OS=Mus musculus OX=10090 GN=Ranbp3 PE=1 SV=2	K15304	RANBP3
A0JNU3	0.673718	0.00792	down	0.828	1.229	1.35024	0.03686	up	1.118	0.828	60 kDa lysophospholipase OS=Mus musculus OX=10090 GN=Aspg PE=1 SV=1	K13278	ASPG
P43241	0.671347	0.01671	down	0.8224	1.225	1.39105	0.04849	up	1.144	0.8224	Homeobox protein CDX-2 OS=Mus musculus OX=10090 GN=Cdx2 PE=1 SV=1	K22234;K09305;K09312;K09304	CDX2;CDX1_4;CDX1_4;HOX_5;HOX_4
Q9QZS5	0.671048	0.01143	down	0.8066	1.202	1.4121	0.0486	up	1.139	0.8066	Serine/threonine-protein kinase Sgk2 OS=Mus musculus OX=10090 GN=Sgk2 PE=1 SV=1	K13304;K04456;K13302;K13303	SGK2;SGK1;SGK3;AKT;AKT
P62960	0.667768	0.000258	down	1.011	1.514	1.45104	0.001569	up	1.467	1.011	Y-box-binding protein 1 OS=Mus musculus OX=10090 GN=Ybx1 PE=1 SV=3	K09277;K09276;K18754;K06099	YBX1, NSEP1;YBX2;CSDA, ZONAB;LIN28
Q9DAA6	0.666018	0.0305	down	0.7526	1.13	1.37922	0.01089	up	1.038	0.7526	Exosome complex component CSL4 OS=Mus musculus OX=10090 GN=Exosc1 PE=1 SV=1	K07573	CSL4, EXOSC1
Q5SF07	0.664144	0.02073	down	0.7724	1.163	1.46556	0.0319	up	1.132	0.7724	Insulin-like growth factor 2 mRNA-binding protein 2 OS=Mus musculus OX=10090 GN=Igf2bp2 PE=1 SV=1	K13197;K17392;K17391;K13210	IGF2BP2;IGF2BP1;IGF2BP3;FUBP;FUBP
P04187	0.651754	0.02081	down	0.743	1.14	1.58143	0.01648	up	1.175	0.743	Granzyme B(G,H) OS=Mus musculus OX=10090 GN=Gzmb PE=1 SV=1	K01353;K01319	GZMB;CTSG
F6Z6G4	0.641006	0.007342	down	0.9942	1.551	1.28546	0.01246	up	1.278	0.9942	G protein-coupled receptor 155 (Fragment) OS=Mus musculus OX=10090 GN=Gpr155 PE=1 SV=1
Q9D306	0.63437	0.01513	down	0.7752	1.222	1.52864	0.0307	up	1.185	0.7752	Alpha-1,3-mannosyl-glycoprotein 4-beta-N-acetylglucosaminyltransferase C OS=Mus musculus OX=10090 GN=Mgat4c PE=2 SV=1	K13748;K00738	MGAT4C;MGAT4A_B;MGAT4A_B
Q5SW46	0.586139	0.03105	down	0.7485	1.277	1.69806	0.01875	up	1.271	0.7485	Lactoperoxidase OS=Mus musculus OX=10090 GN=Lpo PE=1 SV=1	K10789;K10788;K12550;K00431;K19511	LPO;MPO;EPX, EPO;TPO;PXDN, VPO1
Q09199	0.573268	0.0294	down	0.7034	1.227	1.67899	0.04542	up	1.181	0.7034	Beta-1,4 N-acetylgalactosaminyltransferase 2 OS=Mus musculus OX=10090 GN=B4galnt2 PE=2 SV=1	K00725	B4GALNT1, GALGT
P28651	0.503574	0.04069	down	0.6622	1.315	1.86953	0.03296	up	1.238	0.6622	Carbonic anhydrase-related protein OS=Mus musculus OX=10090 GN=Ca8 PE=1 SV=5	K01672;K18245	CA;CA;CA2;CA;CA
Q9D816	0.449396	0.03277	down	0.484	1.077	2.22314	0.0455	up	1.076	0.484	Cytochrome P450 2C55 OS=Mus musculus OX=10090 GN=Cyp2c55 PE=1 SV=1	K07413	CYP2C;CYP2C;CYP2C;CYP2C;CYP2C
legend:
Table S2G Potential target proteins for buytric group therapeutic mechanisms.

## Sheet: S2H
Accession	FC(c.jejuni/control)	P_value(c.jejuni/control)	Regulate(c.jejuni/control)	c.jejuni	control	FC(bile/control)	P_value(bile/control)	Regulate(bile/control)	bile	c.jejuni	Description	ko_id	ko_name
Q9JIP7	2.17574	0.03572	up	1.607	0.7386	0.495084	0.04163	down	0.7956	1.607	Solute carrier family 15 member 1 OS=Mus musculus OX=10090 GN=Slc15a1 PE=1 SV=2	K14638;K14637;K14206	SLC15A1, PEPT1;SLC15A2, PEPT2;SLC15A3_4, PHT;SLC15A3_4, PHT
B1ASZ3	2.13173	0.03035	up	1.56	0.7318	0.537756	0.04866	down	0.8389	1.56	Glycerol kinase OS=Mus musculus OX=10090 GN=Gk PE=1 SV=1	K19583;K00864	glpK, GK;glpK, GK;GK5
P05366	1.92897	0.02189	up	1.575	0.8165	0.610476	0.03523	down	0.9615	1.575	Serum amyloid A-1 protein OS=Mus musculus OX=10090 GN=Saa1 PE=1 SV=2	K17310	SAA;SAA;SAA;SAA
Q6P8J7	1.68868	0.02619	up	1.381	0.8178	0.661188	0.03571	down	0.9131	1.381	Creatine kinase S-type, mitochondrial OS=Mus musculus OX=10090 GN=Ckmt2 PE=1 SV=1	K00933	E2.7.3.2;E2.7.3.2;E2.7.3.2;E2.7.3.2
O35639	1.64753	0.01974	up	1.349	0.8188	0.701408	0.04301	down	0.9462	1.349	Annexin A3 OS=Mus musculus OX=10090 GN=Anxa3 PE=1 SV=4	K16646;K17095;K17089;K17094;K17093	ANXA3;ANXA7_11;ANXA4;ANXA5;ANXA6
P14069	1.57108	0.01348	up	1.104	0.7027	0.757065	0.04936	down	0.8358	1.104	Protein S100-A6 OS=Mus musculus OX=10090 GN=S100a6 PE=1 SV=3	K23761;K23760;K23762;K23758;K23764	;;;;
D3YVS1	1.558	0.002049	up	1.147	0.7362	0.791543	0.007363	down	0.9079	1.147	Smoothelin OS=Mus musculus OX=10090 GN=Smtn PE=1 SV=1	K05699;K21073	ACTN1_4;ACTN2_3;ACTN2_3
Q9DBE0	1.50808	0.02412	up	1.222	0.8103	0.725205	0.04246	down	0.8862	1.222	Cysteine sulfinic acid decarboxylase OS=Mus musculus OX=10090 GN=Csad PE=1 SV=1	K01594;K01580;K01593;K18966	CSAD;GADL1, CSADC, ADC;E4.1.1.15, gadB, gadA, GAD;E4.1.1.15, gadB, gadA, GAD;DDC, TDC
E9PWP7	1.45048	0.02426	up	1.296	0.8935	0.731481	0.04166	down	0.948	1.296	Mucin 3, intestinal OS=Mus musculus OX=10090 GN=Muc3 PE=1 SV=4	K22018;K22016	MUC3_17;MUC12
Q64444	1.43395	0.009626	up	1.18	0.8229	0.742542	0.02162	down	0.8762	1.18	Carbonic anhydrase 4 OS=Mus musculus OX=10090 GN=Ca4 PE=1 SV=1	K01672;K18246	CA4;CA;CA;CA;CA
Q61475	1.40784	0.01851	up	1.271	0.9028	0.767585	0.03402	down	0.9756	1.271	Complement decay-accelerating factor, GPI-anchored OS=Mus musculus OX=10090 GN=Cd55 PE=1 SV=2	K04002;K04006;K04012;K04011	DAF, CD55;DAF, CD55;CR2, CD21;CR1, CD35;C4BPA
E9Q1F5	1.38695	0.0397	up	1.333	0.9611	0.756189	0.04981	down	1.008	1.333	Myosin VC OS=Mus musculus OX=10090 GN=Myo5c PE=1 SV=1	K10352;K10357;K17751	MYO5;MYO5;MYO5;MYH;MYH6_7
Q9DB60	1.35337	0.01586	up	1.157	0.8549	0.784788	0.0288	down	0.908	1.157	Prostamide/prostaglandin F synthase OS=Mus musculus OX=10090 GN=Prxl2b PE=1 SV=1	K15717	PRXL2B, FAM213B
Q8K5C8	1.34794	0.03714	up	1.261	0.9355	0.752736	0.02178	down	0.9492	1.261	Cis-retinol/androgen dehydrogenase type 3 OS=Mus musculus OX=10090 GN=Rdh9 PE=2 SV=1	K11154	RDH16;RDH16;RDH16
Q9EQ08	1.34032	0.01304	up	1.343	1.002	0.749069	0.000444	down	1.006	1.343	Heparan N-sulfatase OS=Mus musculus OX=10090 GN=Sgsh PE=1 SV=1	K01134;K01135;K01136;K01132;K01565	SGSH;ARSA;GALNS;IDS;ARSB
Q9D154	1.33587	0.03602	up	1.157	0.8661	0.764823	0.04247	down	0.8849	1.157	Leukocyte elastase inhibitor A OS=Mus musculus OX=10090 GN=Serpinb1a PE=1 SV=1	K13963;K23425	SERPINB1;SERPINB1;SERPINB1;SERPINB;SERPINB
P10649	1.33291	0.03525	up	1.045	0.784	0.745837	0.03356	down	0.7794	1.045	Glutathione S-transferase Mu 1 OS=Mus musculus OX=10090 GN=Gstm1 PE=1 SV=2	K00799	GST, gst;GST, gst;GST, gst;GST, gst;GST, gst
Q9ET22	1.30676	0.02668	up	1.18	0.903	0.778136	0.03967	down	0.9182	1.18	Dipeptidyl peptidase 2 OS=Mus musculus OX=10090 GN=Dpp7 PE=1 SV=2	K01276;K09649;K01285	DPP7;PRCP;PRSS16
Q8BPB5	1.30207	0.04574	up	1.244	0.9554	0.775563	0.04533	down	0.9648	1.244	EGF-containing fibulin-like extracellular matrix protein 1 OS=Mus musculus OX=10090 GN=Efemp1 PE=1 SV=1	K17340;K18262;K19866;K17342	EFEMP1, FBLN3;EFEMP2;FBLN5;FBLN7
Q99JR6	1.29981	0.01466	up	1.233	0.9486	0.76764	0.03673	down	0.9465	1.233	Nicotinamide/nicotinic acid mononucleotide adenylyltransferase 3 OS=Mus musculus OX=10090 GN=Nmnat3 PE=1 SV=1	K06210	NMNAT;NMNAT;NMNAT
A0A1Y7VJW9	1.28714	0.02462	up	1.187	0.9222	0.800337	0.03322	down	0.95	1.187	Fibulin-5 OS=Mus musculus OX=10090 GN=Fbln5 PE=1 SV=1	K03907;K18262;K17340;K19866;K17307	FBLN5;EFEMP2;EFEMP1, FBLN3;FBLN1_2;THBD, CD141
Q32M21	1.23824	0.04645	up	1.119	0.9037	0.720822	0.003069	down	0.8066	1.119	Gasdermin-A2 OS=Mus musculus OX=10090 GN=Gsdma2 PE=2 SV=1	K22143;K22141;K20917	GSDMA;GSDMA;GSDMA;GSDMD;GSDMC
Q9WUU7	1.21941	0.04861	up	1.216	0.9972	0.792516	0.02849	down	0.9637	1.216	Cathepsin Z OS=Mus musculus OX=10090 GN=Ctsz PE=1 SV=1	K08568;K01275;K09601;K09599	CTSZ;CTSC;CTSP;CTSR
Q8R2S9	1.20861	0.04016	up	0.7103	0.5877	0.804449	0.02376	down	0.5714	0.7103	Actin-related protein 8 OS=Mus musculus OX=10090 GN=Actr8 PE=2 SV=1	K11673	ACTR8, ARP8, INO80N
Q9JIZ9	1.20833	0.002952	up	1.276	1.056	0.820533	0.002525	down	1.047	1.276	Phospholipid scramblase 3 OS=Mus musculus OX=10090 GN=Plscr3 PE=1 SV=1
Q9WTP7	1.2067	0.02962	up	1.153	0.9555	0.816912	0.0282	down	0.9419	1.153	GTP:AMP phosphotransferase AK3, mitochondrial OS=Mus musculus OX=10090 GN=Ak3 PE=1 SV=3	K00939;K00944	AK3;adk, AK;adk, AK;adk, AK;adk, AK
Q9ESP1	0.828142	0.03355	down	0.9358	1.13	1.20004	0.03603	up	1.123	0.9358	Stromal cell-derived factor 2-like protein 1 OS=Mus musculus OX=10090 GN=Sdf2l1 PE=1 SV=2
P50114	0.827728	0.03598	down	1.009	1.219	1.27255	0.04708	up	1.284	1.009	Protein S100-B OS=Mus musculus OX=10090 GN=S100b PE=1 SV=2	K23761;K23772;K23765;K23762;K23758	;;;;
Q8BY71	0.825448	0.0118	down	0.8758	1.061	1.27084	0.01697	up	1.113	0.8758	Histone acetyltransferase type B catalytic subunit OS=Mus musculus OX=10090 GN=Hat1 PE=1 SV=1	K11303	HAT1, KAT1
Q9JHH9	0.824917	0.02253	down	0.9998	1.212	1.23125	0.01558	up	1.231	0.9998	Coatomer subunit zeta-2 OS=Mus musculus OX=10090 GN=Copz2 PE=1 SV=1	K20472	COPZ, RET3
A0A494B9H1	0.822212	0.02351	down	0.8773	1.067	1.22421	0.02361	up	1.074	0.8773	Nucleotide exchange factor SIL1 OS=Mus musculus OX=10090 GN=Sil1 PE=1 SV=1	K14001	SIL1, SLS1
P83093	0.821045	0.007816	down	1.069	1.302	1.20019	0.01969	up	1.283	1.069	Stromal interaction molecule 2 OS=Mus musculus OX=10090 GN=Stim2 PE=1 SV=2	K16059;K18196	STIM2;STIM1
Q80TS8	0.820588	0.02679	down	0.9765	1.19	1.21044	0.01159	up	1.182	0.9765	Protein sel-1 homolog 3 OS=Mus musculus OX=10090 GN=Sel1l3 PE=2 SV=3
A0A1L1SRX2	0.81938	0.03199	down	0.9513	1.161	1.21097	0.03807	up	1.152	0.9513	AMP deaminase OS=Mus musculus OX=10090 GN=Ampd3 PE=1 SV=1	K01490	AMPD;AMPD;AMPD
D6RI20	0.818548	0.02668	down	0.9356	1.143	1.2345	0.02061	up	1.155	0.9356	Immediate early response 3-interacting protein 1 OS=Mus musculus OX=10090 GN=Gm50364 PE=3 SV=1	K22939	IER3IP1, YOS1
Q91YW3	0.817752	0.03377	down	0.9167	1.121	1.2305	0.03687	up	1.128	0.9167	DnaJ homolog subfamily C member 3 OS=Mus musculus OX=10090 GN=Dnajc3 PE=1 SV=1	K09527;K09509;K09514;K09523;K09513	DNAJC3;DNAJC7;DNAJB8;DNAJB3;DNAJB7
Q9D662	0.815235	0.0387	down	0.8829	1.083	1.22098	0.04036	up	1.078	0.8829	Protein transport protein Sec23B OS=Mus musculus OX=10090 GN=Sec23b PE=1 SV=1	K14006	SEC23;SEC23
G3UYV7	0.813834	0.02177	down	0.953	1.171	1.25289	0.04665	up	1.194	0.953	40S ribosomal protein S28 (Fragment) OS=Mus musculus OX=10090 GN=Rps28 PE=1 SV=1	K02979	RP-S28e, RPS28
F8VQC9	0.813664	0.047	down	0.9528	1.171	1.21851	0.04269	up	1.161	0.9528	Anion exchange protein OS=Mus musculus OX=10090 GN=Slc4a7 PE=1 SV=1	K13861;K13575;K13857;K13858;K13859	SLC4A7, NBC3;SLC4A10, NCBE;SLC4A8;SLC4A4, NBC1;SLC4A5, NBC4
Q02819	0.812752	0.02125	down	0.8859	1.09	1.21345	0.03274	up	1.075	0.8859	Nucleobindin-1 OS=Mus musculus OX=10090 GN=Nucb1 PE=1 SV=2	K20371	NUCB;NUCB
P54763	0.8109	0.02974	down	0.8109	1	1.21162	0.000452	up	0.9825	0.8109	Ephrin type-B receptor 2 OS=Mus musculus OX=10090 GN=Ephb2 PE=1 SV=3	K05105;K05112;K05108;K05110;K05111	EPHB2, ERK, DRT;EPHB1, ELK, NET;EPHB3, HEK2, ETK2;EPHA4, SEK, TYRO1;EPHA7, EHK3, HEK11
H3BIX7	0.807438	0.01118	down	0.977	1.21	1.20061	0.02442	up	1.173	0.977	Calcium-transporting ATPase OS=Mus musculus OX=10090 GN=Atp2c1 PE=1 SV=1	K05853;K01537	ATP2C;ATP2C;ATP2A;ATP2A;ATP2A
Q9Z110	0.80669	0.01464	down	0.9164	1.136	1.21344	0.02241	up	1.112	0.9164	Delta-1-pyrroline-5-carboxylate synthase OS=Mus musculus OX=10090 GN=Aldh18a1 PE=1 SV=2	K12657	ALDH18A1, P5CS
E9PW43	0.805942	0.02119	down	0.9494	1.178	1.23552	0.01928	up	1.173	0.9494	Predicted pseudogene 10320 OS=Mus musculus OX=10090 GN=Gm10320 PE=3 SV=1	K09481	SEC61B, SBH2
G5E8Y0	0.804588	0.04383	down	0.947	1.177	1.31573	0.006955	up	1.246	0.947	Na(+)/Ca(2+)-exchange protein 1 OS=Mus musculus OX=10090 GN=Slc8a1 PE=1 SV=2	K05849;K23380;K23379	SLC8A, NCX;SLC8A, NCX;SLC8A, NCX;FRAS1;FREM1_2
Q8BWY7	0.803667	0.03298	down	1.052	1.309	1.23574	0.02051	up	1.3	1.052	Zinc transporter ZIP11 OS=Mus musculus OX=10090 GN=Slc39a11 PE=1 SV=1	K14717	SLC39A11, ZIP11
Q99JH8	0.802905	0.007873	down	1.161	1.446	1.20155	0.01642	up	1.395	1.161	ER lumen protein-retaining receptor 1 OS=Mus musculus OX=10090 GN=Kdelr1 PE=1 SV=1	K10949	KDELR;KDELR;KDELR
Q8VDJ3	0.799648	0.02616	down	0.9084	1.136	1.23844	0.03626	up	1.125	0.9084	Vigilin OS=Mus musculus OX=10090 GN=Hdlbp PE=1 SV=1	K21444;K18406;K13210	FUBP;TDRKH, TDRD2;PCBP3_4
Q9EPJ9	0.798224	0.01349	down	0.8988	1.126	1.23164	0.02319	up	1.107	0.8988	ADP-ribosylation factor GTPase-activating protein 1 OS=Mus musculus OX=10090 GN=Arfgap1 PE=1 SV=2	K12493;K12492;K12486;K12488	ARFGAP1;ARFGAP2_3;ARFGAP2_3;SMAP;ASAP
O08912	0.796937	0.02532	down	0.9627	1.208	1.2226	0.03031	up	1.177	0.9627	Polypeptide N-acetylgalactosaminyltransferase 1 OS=Mus musculus OX=10090 GN=Galnt1 PE=1 SV=1	K00710	GALNT;GALNT;GALNT;GALNT;GALNT
Q9R1K9	0.795775	0.000833	down	1.017	1.278	1.2527	0.00762	up	1.274	1.017	Centrin-2 OS=Mus musculus OX=10090 GN=Cetn2 PE=1 SV=1	K10840;K02183;K16466;K16465	CETN2;CETN1;CETN3, CDC31;CALM
Q80Y55	0.793727	0.003658	down	0.8477	1.068	1.20444	0.01181	up	1.021	0.8477	BSD domain-containing protein 1 OS=Mus musculus OX=10090 GN=Bsdc1 PE=1 SV=1
Q9Z0S9	0.788134	0.02854	down	0.8701	1.104	1.25618	0.03585	up	1.093	0.8701	Prenylated Rab acceptor protein 1 OS=Mus musculus OX=10090 GN=Rabac1 PE=1 SV=1	K20359	RABAC1, PRAF1
Q9D735	0.787226	0.01955	down	0.8258	1.049	1.27755	0.008023	up	1.055	0.8258	Telomerase RNA component interacting RNase OS=Mus musculus OX=10090 GN=Trir PE=1 SV=1
F7D3W5	0.785641	0.0104	down	0.9247	1.177	1.22742	0.02367	up	1.135	0.9247	Phosphodiesterase OS=Mus musculus OX=10090 GN=Gm45837 PE=1 SV=1	K13762;K18438;K13756;K13298;K18283	PDE2A;PDE11;PDE10;PDE5;PDE6B
P05532	0.782912	0.007111	down	0.9301	1.188	1.20202	0.02159	up	1.118	0.9301	Mast/stem cell growth factor receptor Kit OS=Mus musculus OX=10090 GN=Kit PE=1 SV=3	K04363;K05091;K05090;K05089;K05092	KIT, SCFR, CD117;CSF1R, FMS, CD115;PDGFRA, CD140A;PDGFRB, CD140B;FLT3, FLK2, CD135
E9PWW9	0.781734	0.006799	down	0.9287	1.188	1.21783	0.02234	up	1.131	0.9287	Remodeling and spacing factor 1 OS=Mus musculus OX=10090 GN=Rsf1 PE=1 SV=2	K17586;K11446;K11655;K11657	RSF1;BAZ1A, ACF1;PHRF1;KDM5, JARID1
Q9EPQ7	0.780713	0.01341	down	0.8541	1.094	1.24927	0.005661	up	1.067	0.8541	StAR-related lipid transfer protein 5 OS=Mus musculus OX=10090 GN=Stard5 PE=1 SV=2	K16931;K22291	STAR;STARD3
D3YWH4	0.7797	0.04135	down	0.8834	1.133	1.28141	0.03566	up	1.132	0.8834	Transmembrane 9 superfamily member (Fragment) OS=Mus musculus OX=10090 GN=Tm9sf1 PE=1 SV=1	K17086;K17085	TM9SF1;TM9SF2_4;TM9SF2_4;TM9SF2_4
Q9JJW0	0.771528	0.03168	down	0.8888	1.152	1.20274	0.03278	up	1.069	0.8888	Peroxisomal membrane protein 4 OS=Mus musculus OX=10090 GN=Pxmp4 PE=1 SV=3	K13350	PXMP4, PMP24
Q9JL27	0.770837	0.02965	down	0.9119	1.183	1.22491	0.04716	up	1.117	0.9119	Galactoside alpha-(1,2)-fucosyltransferase 2 OS=Mus musculus OX=10090 GN=Fut2 PE=1 SV=1	K00718	FUT1_2;FUT1_2;FUT1_2
P61924	0.770235	0.0163	down	0.9497	1.233	1.2625	0.0375	up	1.199	0.9497	Coatomer subunit zeta-1 OS=Mus musculus OX=10090 GN=Copz1 PE=1 SV=1	K20472	COPZ, RET3
Q8C102	0.766778	0.01304	down	0.9186	1.198	1.23666	0.03545	up	1.136	0.9186	Polypeptide N-acetylgalactosaminyltransferase 5 OS=Mus musculus OX=10090 GN=Galnt5 PE=2 SV=2	K00710	GALNT;GALNT;GALNT;GALNT;GALNT
Q9D2H9	0.763443	0.01197	down	0.9314	1.22	1.30234	0.01552	up	1.213	0.9314	Dynein axonemal assembly factor 1 OS=Mus musculus OX=10090 GN=Dnaaf1 PE=1 SV=1	K19750	DNAAF1, LRRC50, ODA7
Q9D0I4	0.761784	0.02645	down	0.9309	1.222	1.26007	0.04223	up	1.173	0.9309	Syntaxin-17 OS=Mus musculus OX=10090 GN=Stx17 PE=1 SV=1	K08491	STX17
Q9D5V6	0.759118	0.02563	down	0.8783	1.157	1.25697	0.04027	up	1.104	0.8783	Synapse-associated protein 1 OS=Mus musculus OX=10090 GN=Syap1 PE=1 SV=1
Q3UKU4	0.749543	0.01207	down	0.82	1.094	1.22561	0.01146	up	1.005	0.82	Protein FAM83F OS=Mus musculus OX=10090 GN=Fam83f PE=1 SV=1	K16805	FAM83D, CHICA
Q99JZ0	0.745182	0.009824	down	1.044	1.401	1.30939	0.04439	up	1.367	1.044	Syntenin-2 OS=Mus musculus OX=10090 GN=Sdcbp2 PE=2 SV=1	K17254;K04531;K20055	SDCBP;APBA1, X11;APBA2, X11L
Q8CJ00	0.743435	0.001947	down	0.9739	1.31	1.25372	0.004104	up	1.221	0.9739	NADPH oxidase activator 1 OS=Mus musculus OX=10090 GN=Noxa1 PE=1 SV=1	K08010;K21432;K20045;K12171	NOXA1;NCF2, P67PHOX;ITSN;ITSN;SH3RF, POSH
Q3TML0	0.739983	0.025	down	0.8495	1.148	1.32902	0.03255	up	1.129	0.8495	Protein disulfide-isomerase A6 OS=Mus musculus OX=10090 GN=Pdia6 PE=1 SV=1	K09530;K09584;K13984;K09583;K09582	PDIA6, TXNDC7;PDIA4, ERP72;TXNDC5, ERP46;DNAJC10;PDIA5
Q922W5	0.739024	0.01499	down	0.8787	1.189	1.3759	0.01095	up	1.209	0.8787	Pyrroline-5-carboxylate reductase 1, mitochondrial OS=Mus musculus OX=10090 GN=Pycr1 PE=1 SV=1	K00286	proC;proC;proC
Q3UHH8	0.73093	0.00046	down	0.8413	1.151	1.26709	0.004693	up	1.066	0.8413	Glucoside xylosyltransferase 1 OS=Mus musculus OX=10090 GN=Gxylt1 PE=1 SV=2	K23800;K13676	GXYLT;GXYLT;XXYLT1
Q91YL7	0.726362	0.005545	down	0.8266	1.138	1.30656	0.01007	up	1.08	0.8266	PGAP2-interacting protein OS=Mus musculus OX=10090 GN=Cwh43 PE=1 SV=1
Q64378	0.725113	0.006096	down	0.8056	1.111	1.286	0.02074	up	1.036	0.8056	Peptidyl-prolyl cis-trans isomerase FKBP5 OS=Mus musculus OX=10090 GN=Fkbp5 PE=1 SV=1	K09568;K09571;K09572	FKBP4_5;FKBP4_5;FKBP1;FKBP1;FKBP6
Q91WT9	0.724541	0.02769	down	0.8296	1.145	1.37174	0.007127	up	1.138	0.8296	Cystathionine beta-synthase OS=Mus musculus OX=10090 GN=Cbs PE=1 SV=3	K01697	CBS
Q8VD00	0.721507	0.03304	down	0.9863	1.367	1.38193	0.03012	up	1.363	0.9863	Sigma intracellular receptor 2 OS=Mus musculus OX=10090 GN=Tmem97 PE=1 SV=1
A2A8S2	0.718045	0.005471	down	0.9033	1.258	1.23547	0.04197	up	1.116	0.9033	Protein YIPF (Fragment) OS=Mus musculus OX=10090 GN=Yipf1 PE=1 SV=8	K22940	YIPF1_2;YIPF1_2
G3X939	0.714837	0.03209	down	0.8528	1.193	1.35084	0.04028	up	1.152	0.8528	Sodium/hydrogen exchanger 3 OS=Mus musculus OX=10090 GN=Slc9a3 PE=1 SV=1	K13961;K14723;K12040;K14722;K05742	SLC9A3, NHE3;SLC9A5, NHE5;SLC9A2, NHE2;SLC9A1, NHE1;SLC9A4, NHE4
B2B9E1	0.710642	0.02612	down	0.8748	1.231	1.34088	0.03478	up	1.173	0.8748	Triple QxxK/R motif-containing protein OS=Mus musculus OX=10090 GN=Triqk PE=2 SV=1
P55096	0.708951	0.01971	down	0.8316	1.173	1.24339	0.03155	up	1.034	0.8316	ATP-binding cassette sub-family D member 3 OS=Mus musculus OX=10090 GN=Abcd3 PE=1 SV=2	K05677;K05676;K05675;K05673;K05678	ABCD3, PMP70;ABCD1, ALD;ABCD2, ALDL1;ABCD4, PXMP1L;ABCC4
O35874	0.707293	0.006723	down	0.8728	1.234	1.39551	0.01198	up	1.218	0.8728	Neutral amino acid transporter A OS=Mus musculus OX=10090 GN=Slc1a4 PE=1 SV=1	K05612;K05615;K05614;K05617;K05616	SLC1A4, SATT;SLC1A5;SLC1A6, EAAT4;SLC1A3, EAAT1;SLC1A1, EAAT3
A0A0R4J101	0.707156	0.01025	down	0.751	1.062	1.21704	0.04874	up	0.914	0.751	Anion exchange protein OS=Mus musculus OX=10090 GN=Slc4a2 PE=1 SV=1	K13861;K13855;K13856;K13858;K06573	SLC4A2, AE2;SLC4A3, AE3;SLC4A1, AE1, CD233;SLC4A7, NBC3;SLC4A10, NCBE
A0A0A0MQC6	0.7	0.03159	down	0.8603	1.229	1.40765	0.0446	up	1.211	0.8603	Endosome/lysosome-associated apoptosis and autophagy regulator 1 OS=Mus musculus OX=10090 GN=Elapor1 PE=1 SV=1
P31428	0.697905	0.01143	down	0.8661	1.241	1.40746	0.0219	up	1.219	0.8661	Dipeptidase 1 OS=Mus musculus OX=10090 GN=Dpep1 PE=1 SV=2	K01273	DPEP;DPEP;DPEP
Q9JMG2	0.696777	0.02814	down	0.7783	1.117	1.34781	0.04328	up	1.049	0.7783	C1GALT1-specific chaperone 1 OS=Mus musculus OX=10090 GN=C1galt1c1 PE=2 SV=1	K09653;K00731	C1GALT2, C1GALT1C1;C1GALT1
Q8VHC3	0.695812	0.03464	down	0.8308	1.194	1.3493	0.0372	up	1.121	0.8308	Selenoprotein M OS=Mus musculus OX=10090 GN=Selenom PE=1 SV=3
Q9Z0S5	0.691947	0.00974	down	0.7819	1.13	1.50275	0.005083	up	1.175	0.7819	Claudin-15 OS=Mus musculus OX=10090 GN=Cldn15 PE=1 SV=2	K06087	CLDN;CLDN;CLDN;CLDN;CLDN
Q9R0X2	0.683615	0.01485	down	0.7677	1.123	1.4576	0.000374	up	1.119	0.7677	ADAM DEC1 OS=Mus musculus OX=10090 GN=Adamdec1 PE=2 SV=1	K08634;K06540;K06834;K16071;K08614	ADAMDEC1;ADAM28;ADAM7;ADAM8, CD156a;ADAM9
Q6P2L7	0.677006	0.02869	down	0.8774	1.296	1.44746	0.0162	up	1.27	0.8774	Protein GOLM2 OS=Mus musculus OX=10090 GN=Golm2 PE=1 SV=1
Q9CT10	0.67432	0.000518	down	0.9427	1.398	1.20399	0.000939	up	1.135	0.9427	Ran-binding protein 3 OS=Mus musculus OX=10090 GN=Ranbp3 PE=1 SV=2	K15304	RANBP3
A0JNU3	0.673718	0.00792	down	0.828	1.229	1.34783	0.002927	up	1.116	0.828	60 kDa lysophospholipase OS=Mus musculus OX=10090 GN=Aspg PE=1 SV=1	K13278	ASPG
Q8CFA2	0.673328	0.01056	down	0.8154	1.211	1.50601	0.006538	up	1.228	0.8154	Aminomethyltransferase, mitochondrial OS=Mus musculus OX=10090 GN=Amt PE=1 SV=1	K00605;K17509	gcvT, AMT;PDPR
P43241	0.671347	0.01671	down	0.8224	1.225	1.39956	0.02921	up	1.151	0.8224	Homeobox protein CDX-2 OS=Mus musculus OX=10090 GN=Cdx2 PE=1 SV=1	K22234;K09305;K09312;K09304	CDX2;CDX1_4;CDX1_4;HOX_5;HOX_4
Q9QZS5	0.671048	0.01143	down	0.8066	1.202	1.25961	0.03385	up	1.016	0.8066	Serine/threonine-protein kinase Sgk2 OS=Mus musculus OX=10090 GN=Sgk2 PE=1 SV=1	K13304;K04456;K13302;K13303	SGK2;SGK1;SGK3;AKT;AKT
P70419	0.668417	0.03199	down	0.8148	1.219	1.46907	0.03256	up	1.197	0.8148	Polypeptide N-acetylgalactosaminyltransferase 3 OS=Mus musculus OX=10090 GN=Galnt3 PE=1 SV=3	K00710	GALNT;GALNT;GALNT;GALNT;GALNT
Q9DAA6	0.666018	0.0305	down	0.7526	1.13	1.2773	0.004046	up	0.9613	0.7526	Exosome complex component CSL4 OS=Mus musculus OX=10090 GN=Exosc1 PE=1 SV=1	K07573	CSL4, EXOSC1
Q5SF07	0.664144	0.02073	down	0.7724	1.163	1.29855	0.04654	up	1.003	0.7724	Insulin-like growth factor 2 mRNA-binding protein 2 OS=Mus musculus OX=10090 GN=Igf2bp2 PE=1 SV=1	K13197;K17392;K17391;K13210	IGF2BP2;IGF2BP1;IGF2BP3;FUBP;FUBP
Q9CR60	0.663582	0.009183	down	1.004	1.513	1.26394	0.04191	up	1.269	1.004	Vesicle transport protein GOT1B OS=Mus musculus OX=10090 GN=Golt1b PE=1 SV=1
Q8BGT9	0.656856	0.02435	down	0.7856	1.196	1.45239	0.03273	up	1.141	0.7856	Polypeptide N-acetylgalactosaminyltransferase 12 OS=Mus musculus OX=10090 GN=Galnt12 PE=2 SV=1	K00710	GALNT;GALNT;GALNT;GALNT;GALNT
Q8VCZ7	0.654591	0.04116	down	1.048	1.601	1.21565	0.0303	up	1.274	1.048	Zinc finger and BTB domain-containing protein 7C OS=Mus musculus OX=10090 GN=Zbtb7c PE=2 SV=1	K13958;K10500;K10055;K10494	ZBTB7;ZBTB7;KLHL36;ZBTB16, PLZF;ZBTB17, MIZ1
A0A1L1SS82	0.651388	0.009255	down	0.6807	1.045	1.22727	0.03706	up	0.8354	0.6807	Coiled-coil domain-containing 7A OS=Mus musculus OX=10090 GN=Ccdc7a PE=4 SV=1
A0A0U1RNY8	0.650442	0.007652	down	0.8085	1.243	1.34447	0.04907	up	1.087	0.8085	Membrane protein FAM174B (Fragment) OS=Mus musculus OX=10090 GN=Fam174b PE=3 SV=1
Q14BT6	0.649752	0.005745	down	0.7875	1.212	1.33587	0.02304	up	1.052	0.7875	Alpha-1,4-N-acetylglucosaminyltransferase OS=Mus musculus OX=10090 GN=A4gnt PE=2 SV=1	K01988	A4GALT
F6Z6G4	0.641006	0.007342	down	0.9942	1.551	1.47757	0.03418	up	1.469	0.9942	G protein-coupled receptor 155 (Fragment) OS=Mus musculus OX=10090 GN=Gpr155 PE=1 SV=1
D3Z0G8	0.603964	0.01641	down	0.8075	1.337	1.77709	0.01431	up	1.435	0.8075	MAGUK p55 subfamily member 4 OS=Mus musculus OX=10090 GN=Mpp4 PE=1 SV=2	K06103;K06091;K21880;K21109	MPP4;MPP5, PALS1;MPP1;CASK
A0A0U1RPG8	0.547556	0.01658	down	0.829	1.514	1.68516	0.02158	up	1.397	0.829	Potassium channel tetramerisation domain-containing 14 OS=Mus musculus OX=10090 GN=Kctd14 PE=1 SV=1	K21918;K21917	KCTD7_14;KCTD7_14;KCTD8_12_16;KCTD8_12_16;KCTD8_12_16
Q61548	0.475182	9.4e-05	down	0.785	1.652	1.56815	0.000322	up	1.231	0.785	Clathrin coat assembly protein AP180 OS=Mus musculus OX=10090 GN=Snap91 PE=1 SV=1	K20043;K20044	SNAP91, AP180, CALM;PICALM
E9Q9R9	0.367772	0.01509	down	1.253	3.407	2.42937	0.005342	up	3.044	1.253	Disks large homolog 5 OS=Mus musculus OX=10090 GN=Dlg5 PE=1 SV=1	K11828;K06097;K21098;K12076	DLG1;DLG3;DLG4, PSD95;TJP3, ZO3
legend:
Table S2H Potential target proteins for bile group therapeutic mechanisms.
