# Supplementary material for: Akkermansia and its metabolites play key roles in the treatment of campylobacteriosis in mice
Source: Front Immunol. 2023 Jan 12;13:1061627. doi: 10.3389/fimmu.2022.1061627 (PMC9877526; doi:10.3389/fimmu.2022.1061627)
Supplement: Supplementary Figure 1 — Alpha diversity was combined considering the Shannon index (A), Chao index (B), and Sobs index (C) for the three groups. PCoA plots were assessed by PERMANOVA between the Control group and the C. jejuni group(D), the C. jejuni group and the FMT group(E), and the Control group and the FMT group(F).The C. jejuni and FMT groups showed relative abundances of colonic bacteria at the phylum level (G) and genus level (H) in 99.5% of the communities. Analysis of differences in microbial classification between the FMT and C. jejuni groups (I) was shown using LEfSe analysis (LDA combined with effect size measurements).The Control group and the FMT preparation showed relative abundances of colonic bacteria at the phylum level (J) and genus level (K) in 99.5% of the communities Statistical significance was determined using one-way ANOVA, followed by Tukey’s test. * P ≤ 0.05, **P ≤ 0.01. [file DataSheet_1.zip › Table S2.xlsx]

## Sheet: S3A
control group vs. c.jejuni group in the GO enrichment analysis
Protein Number	GO ID	GO Description	GO Term(Level1)	Ratio_in_study	Ratio_in_pop	Pvalue_uncorrected	Pvalue_corrected
13	GO:0006493	protein O-linked glycosylation	BP	13/375	31/5883	1.76399e-07	3.82198e-05
26	GO:0070085	glycosylation	BP	26/375	104/5883	4.08501e-07	5.31051e-05
26	GO:0043413	macromolecule glycosylation	BP	26/375	97/5883	5.00382e-07	5.42081e-05
26	GO:0006486	protein glycosylation	BP	26/375	97/5883	5.00382e-07	5.42081e-05
16	GO:1901568	fatty acid derivative metabolic process	BP	16/375	62/5883	9.8321e-07	5.80988e-05
57	GO:0006629	lipid metabolic process	BP	57/375	483/5883	3.50159e-06	0.000119791
12	GO:0006690	icosanoid metabolic process	BP	12/375	46/5883	2.02602e-05	0.000306259
27	GO:0010817	regulation of hormone levels	BP	27/375	179/5883	2.65532e-05	0.000367225
11	GO:0044703	multi-organism reproductive process	BP	11/375	45/5883	8.62334e-05	0.000862334
10	GO:0044706	multi-multicellular organism process	BP	10/375	40/5883	0.000147904	0.00129916
4	GO:0016266	O-glycan processing	BP	4/375	6/5883	0.000219961	0.00183301
4	GO:0098719	sodium ion import across plasma membrane	BP	4/375	6/5883	0.000219961	0.00183301
8	GO:0098739	import across plasma membrane	BP	8/375	28/5883	0.000253641	0.00201057
12	GO:0051704	multi-organism process	BP	12/375	59/5883	0.00027383	0.00211892
9	GO:0007565	female pregnancy	BP	9/375	36/5883	0.000317768	0.00229499
42	GO:0044255	cellular lipid metabolic process	BP	42/375	384/5883	0.000474103	0.00324386
10	GO:0033559	unsaturated fatty acid metabolic process	BP	10/375	46/5883	0.000504232	0.00341407
10	GO:0035295	tube development	BP	10/375	47/5883	0.000604887	0.00385467
6	GO:0017144	drug metabolic process	BP	6/375	19/5883	0.000858015	0.00516398
4	GO:0008347	glial cell migration	BP	4/375	8/5883	0.000925972	0.00527967
4	GO:0051953	negative regulation of amine transport	BP	4/375	8/5883	0.000925972	0.00527967
3	GO:0010519	negative regulation of phospholipase activity	BP	3/375	4/5883	0.000979456	0.00544142
3	GO:0018243	protein O-linked glycosylation via threonine	BP	3/375	4/5883	0.000979456	0.00544142
3	GO:0015780	nucleotide-sugar transmembrane transport	BP	3/375	4/5883	0.000979456	0.00544142
25	GO:0042493	response to drug	BP	25/375	203/5883	0.00117892	0.00603383
5	GO:1903792	negative regulation of anion transport	BP	5/375	14/5883	0.00126886	0.0063935
9	GO:0006721	terpenoid metabolic process	BP	9/375	43/5883	0.00127941	0.00639707
26	GO:0055085	transmembrane transport	BP	26/375	214/5883	0.0014134	0.00695994
9	GO:0098656	anion transmembrane transport	BP	9/375	44/5883	0.0015199	0.00737267
6	GO:0099587	inorganic ion import across plasma membrane	BP	6/375	21/5883	0.00153895	0.00740975
6	GO:0098659	inorganic cation import across plasma membrane	BP	6/375	21/5883	0.00153895	0.00740975
8	GO:0006805	xenobiotic metabolic process	BP	8/375	36/5883	0.00157524	0.00736622
4	GO:0042738	exogenous drug catabolic process	BP	4/375	9/5883	0.00158332	0.00735111
4	GO:0060192	negative regulation of lipase activity	BP	4/375	9/5883	0.00158332	0.00735111
17	GO:0048545	response to steroid hormone	BP	17/375	119/5883	0.00167777	0.00746954
5	GO:0035725	sodium ion transmembrane transport	BP	5/375	15/5883	0.00180482	0.00792656
7	GO:0048678	response to axon injury	BP	7/375	29/5883	0.00185295	0.00802947
11	GO:0042445	hormone metabolic process	BP	11/375	63/5883	0.00185504	0.00798528
8	GO:0006487	protein N-linked glycosylation	BP	8/375	38/5883	0.00227615	0.00960714
3	GO:0051956	negative regulation of amino acid transport	BP	3/375	5/5883	0.00233282	0.0097201
3	GO:0015701	bicarbonate transport	BP	3/375	5/5883	0.00233282	0.0097201
3	GO:0071577	zinc ion transmembrane transport	BP	3/375	5/5883	0.00233282	0.0097201
3	GO:0070813	hydrogen sulfide metabolic process	BP	3/375	5/5883	0.00233282	0.0097201
3	GO:0046950	cellular ketone body metabolic process	BP	3/375	5/5883	0.00233282	0.0097201
4	GO:0042737	drug catabolic process	BP	4/375	10/5883	0.00250706	0.00999746
13	GO:0051384	response to glucocorticoid	BP	13/375	85/5883	0.0025791	0.0101601
19	GO:0034220	ion transmembrane transport	BP	19/375	145/5883	0.00269043	0.0104717
5	GO:0019369	arachidonic acid metabolic process	BP	5/375	17/5883	0.00334502	0.0122149
13	GO:0009611	response to wounding	BP	13/375	88/5883	0.00352407	0.0125172
18	GO:0006820	anion transport	BP	18/375	136/5883	0.00352883	0.012466
4	GO:0006829	zinc ion transport	BP	4/375	11/5883	0.00374332	0.0128739
8	GO:0098657	import into cell	BP	8/375	41/5883	0.00376122	0.0128
45	GO:0019752	carboxylic acid metabolic process	BP	45/375	466/5883	0.00400827	0.0135697
29	GO:0032787	monocarboxylic acid metabolic process	BP	29/375	263/5883	0.00402262	0.0135477
6	GO:0061178	regulation of insulin secretion involved in cellular response to glucose stimulus	BP	6/375	25/5883	0.00404294	0.0135459
6	GO:0006814	sodium ion transport	BP	6/375	25/5883	0.00404294	0.0135459
2	GO:0019448	L-cysteine catabolic process	BP	2/375	2/5883	0.00405302	0.0134411
2	GO:0016267	O-glycan processing, core 1	BP	2/375	2/5883	0.00405302	0.0134411
2	GO:1903906	regulation of plasma membrane raft polarization	BP	2/375	2/5883	0.00405302	0.0134411
2	GO:1902174	positive regulation of keratinocyte apoptotic process	BP	2/375	2/5883	0.00405302	0.0134411
2	GO:0072205	metanephric collecting duct development	BP	2/375	2/5883	0.00405302	0.0134411
2	GO:0009093	cysteine catabolic process	BP	2/375	2/5883	0.00405302	0.0134411
2	GO:1900138	negative regulation of phospholipase A2 activity	BP	2/375	2/5883	0.00405302	0.0134411
2	GO:0046439	L-cysteine metabolic process	BP	2/375	2/5883	0.00405302	0.0134411
2	GO:0072044	collecting duct development	BP	2/375	2/5883	0.00405302	0.0134411
2	GO:0097017	renal protein absorption	BP	2/375	2/5883	0.00405302	0.0134411
2	GO:1902713	regulation of interferon-gamma secretion	BP	2/375	2/5883	0.00405302	0.0134411
2	GO:0046951	ketone body biosynthetic process	BP	2/375	2/5883	0.00405302	0.0134411
5	GO:1901264	carbohydrate derivative transport	BP	5/375	18/5883	0.00439311	0.0134062
5	GO:0010517	regulation of phospholipase activity	BP	5/375	18/5883	0.00439311	0.0134062
3	GO:1902224	ketone body metabolic process	BP	3/375	6/5883	0.00444569	0.0133782
3	GO:0018242	protein O-linked glycosylation via serine	BP	3/375	6/5883	0.00444569	0.0133782
3	GO:0045880	positive regulation of smoothened signaling pathway	BP	3/375	6/5883	0.00444569	0.0133782
3	GO:0019373	epoxygenase P450 pathway	BP	3/375	6/5883	0.00444569	0.0133782
46	GO:0043436	oxoacid metabolic process	BP	46/375	484/5883	0.0047657	0.013829
9	GO:0006720	isoprenoid metabolic process	BP	9/375	52/5883	0.005023	0.014383
8	GO:0098742	cell-cell adhesion via plasma-membrane adhesion molecules	BP	8/375	43/5883	0.00510629	0.0145574
4	GO:0008544	epidermis development	BP	4/375	12/5883	0.00533579	0.0148853
4	GO:0006691	leukotriene metabolic process	BP	4/375	12/5883	0.00533579	0.0148853
7	GO:0006885	regulation of pH	BP	7/375	35/5883	0.00573643	0.0157328
10	GO:0009063	cellular amino acid catabolic process	BP	10/375	63/5883	0.00600401	0.0163975
33	GO:0006811	ion transport	BP	33/375	319/5883	0.00623419	0.0169549
14	GO:0007584	response to nutrient	BP	14/375	103/5883	0.00648	0.0173333
9	GO:1901606	alpha-amino acid catabolic process	BP	9/375	54/5883	0.00648871	0.0172855
9	GO:0022408	negative regulation of cell-cell adhesion	BP	9/375	54/5883	0.00648871	0.0172855
46	GO:0006082	organic acid metabolic process	BP	46/375	490/5883	0.00660455	0.017451
13	GO:0031960	response to corticosteroid	BP	13/375	90/5883	0.00683978	0.0177126
6	GO:0051952	regulation of amine transport	BP	6/375	28/5883	0.00731443	0.0186446
6	GO:0060191	regulation of lipase activity	BP	6/375	28/5883	0.00731443	0.0186446
3	GO:0006971	hypotonic response	BP	3/375	7/5883	0.00741438	0.0186796
6	GO:0046879	hormone secretion	BP	6/375	29/5883	0.00873917	0.0216811
5	GO:0051353	positive regulation of oxidoreductase activity	BP	5/375	21/5883	0.00890863	0.0218514
71	GO:0044281	small molecule metabolic process	BP	71/375	834/5883	0.00907689	0.0221804
40	GO:0014070	response to organic cyclic compound	BP	40/375	420/5883	0.009207	0.022414
4	GO:0045933	positive regulation of muscle contraction	BP	4/375	14/5883	0.00974732	0.0227905
4	GO:0050433	regulation of catecholamine secretion	BP	4/375	14/5883	0.00974732	0.0227905
4	GO:0016114	terpenoid biosynthetic process	BP	4/375	14/5883	0.00974732	0.0227905
20	GO:0006631	fatty acid metabolic process	BP	20/375	171/5883	0.00977511	0.0226115
8	GO:0055067	monovalent inorganic cation homeostasis	BP	8/375	48/5883	0.0100663	0.0231204
5	GO:0030072	peptide hormone secretion	BP	5/375	22/5883	0.0109394	0.0249494
13	GO:0008202	steroid metabolic process	BP	13/375	99/5883	0.011025	0.0249695
3	GO:0006534	cysteine metabolic process	BP	3/375	8/5883	0.0113074	0.0255202
3	GO:0036376	sodium ion export across plasma membrane	BP	3/375	8/5883	0.0113074	0.0255202
3	GO:0042989	sequestering of actin monomers	BP	3/375	8/5883	0.0113074	0.0255202
3	GO:0032094	response to food	BP	3/375	8/5883	0.0113074	0.0255202
3	GO:0051593	response to folic acid	BP	3/375	8/5883	0.0113074	0.0255202
2	GO:0006624	vacuolar protein processing	BP	2/375	3/5883	0.0116449	0.0252307
2	GO:1903923	positive regulation of protein processing in phagocytic vesicle	BP	2/375	3/5883	0.0116449	0.0252307
2	GO:1903921	regulation of protein processing in phagocytic vesicle	BP	2/375	3/5883	0.0116449	0.0252307
2	GO:2001269	positive regulation of cysteine-type endopeptidase activity involved in apoptotic signaling pathway	BP	2/375	3/5883	0.0116449	0.0252307
2	GO:0070814	hydrogen sulfide biosynthetic process	BP	2/375	3/5883	0.0116449	0.0252307
2	GO:1902172	regulation of keratinocyte apoptotic process	BP	2/375	3/5883	0.0116449	0.0252307
2	GO:0033366	protein localization to secretory granule	BP	2/375	3/5883	0.0116449	0.0252307
2	GO:0019240	citrulline biosynthetic process	BP	2/375	3/5883	0.0116449	0.0252307
2	GO:0034975	protein folding in endoplasmic reticulum	BP	2/375	3/5883	0.0116449	0.0252307
2	GO:0098735	positive regulation of the force of heart contraction	BP	2/375	3/5883	0.0116449	0.0252307
2	GO:0014891	striated muscle atrophy	BP	2/375	3/5883	0.0116449	0.0252307
2	GO:0002367	cytokine production involved in immune response	BP	2/375	3/5883	0.0116449	0.0252307
2	GO:0070459	prolactin secretion	BP	2/375	3/5883	0.0116449	0.0252307
2	GO:0006751	glutathione catabolic process	BP	2/375	3/5883	0.0116449	0.0252307
2	GO:0072733	response to staurosporine	BP	2/375	3/5883	0.0116449	0.0252307
2	GO:0072734	cellular response to staurosporine	BP	2/375	3/5883	0.0116449	0.0252307
2	GO:0090481	pyrimidine nucleotide-sugar transmembrane transport	BP	2/375	3/5883	0.0116449	0.0252307
7	GO:0030004	cellular monovalent inorganic cation homeostasis	BP	7/375	40/5883	0.0120957	0.0238972
6	GO:0033574	response to testosterone	BP	6/375	31/5883	0.0121658	0.023963
6	GO:0001523	retinoid metabolic process	BP	6/375	31/5883	0.0121658	0.023963
4	GO:0048565	digestive tract development	BP	4/375	15/5883	0.0126355	0.0246639
20	GO:0050877	nervous system process	BP	20/375	181/5883	0.0131278	0.0253207
5	GO:0006821	chloride transport	BP	5/375	23/5883	0.0132647	0.0254338
6	GO:0007187	G protein-coupled receptor signaling pathway, coupled to cyclic nucleotide second messenger	BP	6/375	32/5883	0.0141919	0.026816
6	GO:0009914	hormone transport	BP	6/375	32/5883	0.0141919	0.026816
12	GO:0050890	cognition	BP	12/375	92/5883	0.0155086	0.0286381
9	GO:0050796	regulation of insulin secretion	BP	9/375	62/5883	0.0158195	0.0291295
4	GO:0035774	positive regulation of insulin secretion involved in cellular response to glucose stimulus	BP	4/375	16/5883	0.0160175	0.0292454
4	GO:0050710	negative regulation of cytokine secretion	BP	4/375	16/5883	0.0160175	0.0292454
4	GO:0033627	cell adhesion mediated by integrin	BP	4/375	16/5883	0.0160175	0.0292454
4	GO:0140115	export across plasma membrane	BP	4/375	16/5883	0.0160175	0.0292454
4	GO:0030073	insulin secretion	BP	4/375	16/5883	0.0160175	0.0292454
4	GO:0044273	sulfur compound catabolic process	BP	4/375	16/5883	0.0160175	0.0292454
3	GO:0106030	neuron projection fasciculation	BP	3/375	9/5883	0.0161695	0.0289536
3	GO:0032891	negative regulation of organic acid transport	BP	3/375	9/5883	0.0161695	0.0289536
3	GO:0007413	axonal fasciculation	BP	3/375	9/5883	0.0161695	0.0289536
3	GO:0009071	serine family amino acid catabolic process	BP	3/375	9/5883	0.0161695	0.0289536
3	GO:0044068	modulation by symbiont of host cellular process	BP	3/375	9/5883	0.0161695	0.0289536
14	GO:0015711	organic anion transport	BP	14/375	112/5883	0.01635	0.028723
6	GO:0031644	regulation of nervous system process	BP	6/375	33/5883	0.0164416	0.0288061
6	GO:0016101	diterpenoid metabolic process	BP	6/375	33/5883	0.0164416	0.0288061
9	GO:1903531	negative regulation of secretion by cell	BP	9/375	63/5883	0.0174555	0.0299368
7	GO:0050709	negative regulation of protein secretion	BP	7/375	43/5883	0.0177539	0.0303686
7	GO:0034754	cellular hormone metabolic process	BP	7/375	43/5883	0.0177539	0.0303686
4	GO:0031646	positive regulation of nervous system process	BP	4/375	17/5883	0.0199167	0.0332798
24	GO:0009991	response to extracellular stimulus	BP	24/375	237/5883	0.0206578	0.0340801
16	GO:0009617	response to bacterium	BP	16/375	140/5883	0.0210263	0.0344259
11	GO:0046883	regulation of hormone secretion	BP	11/375	85/5883	0.0219008	0.0352364
3	GO:0050667	homocysteine metabolic process	BP	3/375	10/5883	0.0220248	0.0353484
3	GO:0043651	linoleic acid metabolic process	BP	3/375	10/5883	0.0220248	0.0353484
3	GO:0010447	response to acidic pH	BP	3/375	10/5883	0.0220248	0.0353484
8	GO:0043271	negative regulation of ion transport	BP	8/375	55/5883	0.0220703	0.0350751
5	GO:0009069	serine family amino acid metabolic process	BP	5/375	26/5883	0.0221731	0.0350669
2	GO:0006599	phosphagen metabolic process	BP	2/375	4/5883	0.0223104	0.0351133
2	GO:0042396	phosphagen biosynthetic process	BP	2/375	4/5883	0.0223104	0.0351133
2	GO:0006689	ganglioside catabolic process	BP	2/375	4/5883	0.0223104	0.0351133
2	GO:0032329	serine transport	BP	2/375	4/5883	0.0223104	0.0351133
2	GO:1903903	regulation of establishment of T cell polarity	BP	2/375	4/5883	0.0223104	0.0351133
2	GO:2001267	regulation of cysteine-type endopeptidase activity involved in apoptotic signaling pathway	BP	2/375	4/5883	0.0223104	0.0351133
2	GO:0031584	activation of phospholipase D activity	BP	2/375	4/5883	0.0223104	0.0351133
2	GO:0001655	urogenital system development	BP	2/375	4/5883	0.0223104	0.0351133
2	GO:0033604	negative regulation of catecholamine secretion	BP	2/375	4/5883	0.0223104	0.0351133
2	GO:0002827	positive regulation of T-helper 1 type immune response	BP	2/375	4/5883	0.0223104	0.0351133
2	GO:0002825	regulation of T-helper 1 type immune response	BP	2/375	4/5883	0.0223104	0.0351133
2	GO:0030223	neutrophil differentiation	BP	2/375	4/5883	0.0223104	0.0351133
2	GO:1901098	positive regulation of autophagosome maturation	BP	2/375	4/5883	0.0223104	0.0351133
2	GO:0031649	heat generation	BP	2/375	4/5883	0.0223104	0.0351133
2	GO:0060337	type I interferon signaling pathway	BP	2/375	4/5883	0.0223104	0.0351133
2	GO:0006616	SRP-dependent cotranslational protein targeting to membrane, translocation	BP	2/375	4/5883	0.0223104	0.0351133
2	GO:0032429	regulation of phospholipase A2 activity	BP	2/375	4/5883	0.0223104	0.0351133
2	GO:0060332	positive regulation of response to interferon-gamma	BP	2/375	4/5883	0.0223104	0.0351133
2	GO:0060335	positive regulation of interferon-gamma-mediated signaling pathway	BP	2/375	4/5883	0.0223104	0.0351133
2	GO:0090527	actin filament reorganization	BP	2/375	4/5883	0.0223104	0.0351133
2	GO:0046314	phosphocreatine biosynthetic process	BP	2/375	4/5883	0.0223104	0.0351133
2	GO:0006603	phosphocreatine metabolic process	BP	2/375	4/5883	0.0223104	0.0351133
2	GO:0052695	cellular glucuronidation	BP	2/375	4/5883	0.0223104	0.0351133
2	GO:0052697	xenobiotic glucuronidation	BP	2/375	4/5883	0.0223104	0.0351133
7	GO:0002792	negative regulation of peptide secretion	BP	7/375	45/5883	0.0224284	0.0325412
16	GO:0016054	organic acid catabolic process	BP	16/375	143/5883	0.023483	0.0338447
16	GO:0046395	carboxylic acid catabolic process	BP	16/375	143/5883	0.023483	0.0338447
4	GO:0071470	cellular response to osmotic stress	BP	4/375	18/5883	0.024352	0.0343358
6	GO:0007605	sensory perception of sound	BP	6/375	36/5883	0.0246376	0.0345884
10	GO:1904950	negative regulation of establishment of protein localization	BP	10/375	74/5883	0.0255499	0.0355619
10	GO:0051235	maintenance of location	BP	10/375	74/5883	0.0255499	0.0355619
5	GO:1903825	organic acid transmembrane transport	BP	5/375	27/5883	0.0258339	0.0357277
5	GO:1905039	carboxylic acid transmembrane transport	BP	5/375	27/5883	0.0258339	0.0357277
15	GO:0016053	organic acid biosynthetic process	BP	15/375	129/5883	0.025888	0.0354256
23	GO:0031667	response to nutrient levels	BP	23/375	228/5883	0.0259891	0.0354894
13	GO:1901605	alpha-amino acid metabolic process	BP	13/375	109/5883	0.0266213	0.0362005
26	GO:0044283	small molecule biosynthetic process	BP	26/375	265/5883	0.0275085	0.037251
6	GO:0002526	acute inflammatory response	BP	6/375	37/5883	0.0278829	0.0376014
7	GO:0060326	cell chemotaxis	BP	7/375	47/5883	0.0278916	0.0374577
10	GO:0007611	learning or memory	BP	10/375	76/5883	0.0280278	0.037563
3	GO:0050832	defense response to fungus	BP	3/375	11/5883	0.0288803	0.0383106
3	GO:0006883	cellular sodium ion homeostasis	BP	3/375	11/5883	0.0288803	0.0383106
3	GO:1903909	regulation of receptor clustering	BP	3/375	11/5883	0.0288803	0.0383106
3	GO:0051965	positive regulation of synapse assembly	BP	3/375	11/5883	0.0288803	0.0383106
5	GO:0003014	renal system process	BP	5/375	28/5883	0.0298599	0.0392099
5	GO:0051453	regulation of intracellular pH	BP	5/375	28/5883	0.0298599	0.0392099
5	GO:0015698	inorganic anion transport	BP	5/375	28/5883	0.0298599	0.0392099
57	GO:0009605	response to external stimulus	BP	57/375	684/5883	0.0301474	0.0391917
32	GO:0009725	response to hormone	BP	32/375	347/5883	0.0308606	0.039643
10	GO:0007600	sensory perception	BP	10/375	78/5883	0.0310634	0.0398249
6	GO:0006749	glutathione metabolic process	BP	6/375	38/5883	0.0313984	0.0401751
6	GO:0050954	sensory perception of mechanical stimulus	BP	6/375	38/5883	0.0313984	0.0401751
9	GO:0006935	chemotaxis	BP	9/375	65/5883	0.0345863	0.0427398
9	GO:0042330	taxis	BP	9/375	65/5883	0.0345863	0.0427398
4	GO:0070613	regulation of protein processing	BP	4/375	20/5883	0.0348837	0.0429439
4	GO:1903317	regulation of protein maturation	BP	4/375	20/5883	0.0348837	0.0429439
2	GO:0014888	striated muscle adaptation	BP	2/375	5/5883	0.0356288	0.0434498
2	GO:0019585	glucuronate metabolic process	BP	2/375	5/5883	0.0356288	0.0434498
2	GO:0009180	purine ribonucleoside diphosphate biosynthetic process	BP	2/375	5/5883	0.0356288	0.0434498
2	GO:0075044	positive regulation by symbiont of host autophagy	BP	2/375	5/5883	0.0356288	0.0434498
2	GO:0060452	positive regulation of cardiac muscle contraction	BP	2/375	5/5883	0.0356288	0.0434498
2	GO:0032717	negative regulation of interleukin-8 production	BP	2/375	5/5883	0.0356288	0.0434498
2	GO:0000098	sulfur amino acid catabolic process	BP	2/375	5/5883	0.0356288	0.0434498
2	GO:1901096	regulation of autophagosome maturation	BP	2/375	5/5883	0.0356288	0.0434498
2	GO:0097696	receptor signaling pathway via STAT	BP	2/375	5/5883	0.0356288	0.0434498
2	GO:0009136	purine nucleoside diphosphate biosynthetic process	BP	2/375	5/5883	0.0356288	0.0434498
2	GO:0019346	transsulfuration	BP	2/375	5/5883	0.0356288	0.0434498
2	GO:0007259	receptor signaling pathway via JAK-STAT	BP	2/375	5/5883	0.0356288	0.0434498
2	GO:0009313	oligosaccharide catabolic process	BP	2/375	5/5883	0.0356288	0.0434498
2	GO:0031204	posttranslational protein targeting to membrane, translocation	BP	2/375	5/5883	0.0356288	0.0434498
2	GO:0090026	positive regulation of monocyte chemotaxis	BP	2/375	5/5883	0.0356288	0.0434498
2	GO:0055129	L-proline biosynthetic process	BP	2/375	5/5883	0.0356288	0.0434498
2	GO:0070417	cellular response to cold	BP	2/375	5/5883	0.0356288	0.0434498
2	GO:0006561	proline biosynthetic process	BP	2/375	5/5883	0.0356288	0.0434498
2	GO:0075071	modulation by symbiont of host autophagy	BP	2/375	5/5883	0.0356288	0.0434498
2	GO:0030259	lipid glycosylation	BP	2/375	5/5883	0.0356288	0.0434498
2	GO:0006063	uronic acid metabolic process	BP	2/375	5/5883	0.0356288	0.0434498
2	GO:0009092	homoserine metabolic process	BP	2/375	5/5883	0.0356288	0.0434498
2	GO:0010940	positive regulation of necrotic cell death	BP	2/375	5/5883	0.0356288	0.0434498
3	GO:0007157	heterophilic cell-cell adhesion via plasma membrane cell adhesion molecules	BP	3/375	12/5883	0.0367285	0.042105
3	GO:0055078	sodium ion homeostasis	BP	3/375	12/5883	0.0367285	0.042105
3	GO:1903319	positive regulation of protein maturation	BP	3/375	12/5883	0.0367285	0.042105
3	GO:0042573	retinoic acid metabolic process	BP	3/375	12/5883	0.0367285	0.042105
3	GO:0010954	positive regulation of protein processing	BP	3/375	12/5883	0.0367285	0.042105
3	GO:0032965	regulation of collagen biosynthetic process	BP	3/375	12/5883	0.0367285	0.042105
7	GO:0006937	regulation of muscle contraction	BP	7/375	50/5883	0.0376729	0.0425868
5	GO:0007188	adenylate cyclase-modulating G protein-coupled receptor signaling pathway	BP	5/375	30/5883	0.0390416	0.0439049
6	GO:0006970	response to osmotic stress	BP	6/375	40/5883	0.0392666	0.0440817
6	GO:0001676	long-chain fatty acid metabolic process	BP	6/375	40/5883	0.0392666	0.0440817
4	GO:0008299	isoprenoid biosynthetic process	BP	4/375	21/5883	0.0409954	0.0455505
4	GO:0000096	sulfur amino acid metabolic process	BP	4/375	21/5883	0.0409954	0.0455505
7	GO:0097746	regulation of blood vessel diameter	BP	7/375	51/5883	0.0413771	0.0456624
7	GO:0044272	sulfur compound biosynthetic process	BP	7/375	51/5883	0.0413771	0.0456624
7	GO:0035150	regulation of tube size	BP	7/375	51/5883	0.0413771	0.0456624
7	GO:0035296	regulation of tube diameter	BP	7/375	51/5883	0.0413771	0.0456624
14	GO:0046394	carboxylic acid biosynthetic process	BP	14/375	128/5883	0.0422285	0.0462875
6	GO:0008652	cellular amino acid biosynthetic process	BP	6/375	41/5883	0.0436303	0.0476634
6	GO:0009135	purine nucleoside diphosphate metabolic process	BP	6/375	41/5883	0.0436303	0.0476634
6	GO:0009179	purine ribonucleoside diphosphate metabolic process	BP	6/375	41/5883	0.0436303	0.0476634
21	GO:0044282	small molecule catabolic process	BP	21/375	213/5883	0.0439207	0.0475015
5	GO:0030641	regulation of cellular pH	BP	5/375	31/5883	0.04421	0.0477351
9	GO:0051224	negative regulation of protein transport	BP	9/375	71/5883	0.0442759	0.0477269
14	GO:0098609	cell-cell adhesion	BP	14/375	130/5883	0.0451794	0.0485399
3	GO:0051954	positive regulation of amine transport	BP	3/375	13/5883	0.0455496	0.0486162
3	GO:0008038	neuron recognition	BP	3/375	13/5883	0.0455496	0.0486162
3	GO:0009084	glutamine family amino acid biosynthetic process	BP	3/375	13/5883	0.0455496	0.0486162
3	GO:0045600	positive regulation of fat cell differentiation	BP	3/375	13/5883	0.0455496	0.0486162
4	GO:0042246	tissue regeneration	BP	4/375	22/5883	0.0476746	0.0492662
4	GO:0031648	protein destabilization	BP	4/375	22/5883	0.0476746	0.0492662
9	GO:0051048	negative regulation of secretion	BP	9/375	73/5883	0.0490372	0.0496482
15	GO:0016042	lipid catabolic process	BP	15/375	138/5883	0.0491419	0.0496769
17	GO:0009888	tissue development	BP	17/375	165/5883	0.0498442	0.0498442
40	GO:0000139	Golgi membrane	CC	40/375	274/5883	1.43642e-06	7.78063e-05
138	GO:0016021	integral component of membrane	CC	138/375	1177/5883	2.60989e-06	9.979e-05
142	GO:0031224	intrinsic component of membrane	CC	142/375	1221/5883	3.56166e-06	0.000115754
202	GO:0016020	membrane	CC	202/375	2462/5883	5.07871e-06	0.000132047
24	GO:0016324	apical plasma membrane	CC	24/375	146/5883	1.36906e-05	0.000247192
53	GO:0005794	Golgi apparatus	CC	53/375	471/5883	2.98698e-05	0.000404487
42	GO:0005789	endoplasmic reticulum membrane	CC	42/375	347/5883	3.73255e-05	0.000475717
117	GO:0031090	organelle membrane	CC	117/375	1329/5883	7.12831e-05	0.000747323
8	GO:0030173	integral component of Golgi membrane	CC	8/375	24/5883	7.5227e-05	0.000776151
8	GO:0031228	intrinsic component of Golgi membrane	CC	8/375	25/5883	0.000104548	0.00101427
59	GO:0005783	endoplasmic reticulum	CC	59/375	567/5883	0.000126815	0.00114486
13	GO:0005788	endoplasmic reticulum lumen	CC	13/375	65/5883	0.000183084	0.00156585
23	GO:0031226	intrinsic component of plasma membrane	CC	23/375	174/5883	0.00072844	0.00446685
3	GO:0016528	sarcoplasm	CC	3/375	5/5883	0.00233282	0.0097201
4	GO:0008250	oligosaccharyltransferase complex	CC	4/375	10/5883	0.00250706	0.00999746
5	GO:0098936	intrinsic component of postsynaptic membrane	CC	5/375	18/5883	0.00439311	0.0134062
65	GO:0098588	bounding membrane of organelle	CC	65/375	730/5883	0.00444846	0.0130248
4	GO:0034663	endoplasmic reticulum chaperone complex	CC	4/375	12/5883	0.00533579	0.0148853
40	GO:0005615	extracellular space	CC	40/375	413/5883	0.0064164	0.0172341
7	GO:0032580	Golgi cisterna membrane	CC	7/375	36/5883	0.00674085	0.0177391
14	GO:0016323	basolateral plasma membrane	CC	14/375	104/5883	0.00690154	0.0178016
19	GO:0005887	integral component of plasma membrane	CC	19/375	157/5883	0.0069224	0.0177848
6	GO:0099240	intrinsic component of synaptic membrane	CC	6/375	29/5883	0.00873917	0.0216811
5	GO:0042734	presynaptic membrane	CC	5/375	22/5883	0.0109394	0.0249494
3	GO:0000138	Golgi trans cisterna	CC	3/375	8/5883	0.0113074	0.0255202
3	GO:0042629	mast cell granule	CC	3/375	8/5883	0.0113074	0.0255202
26	GO:0005576	extracellular region	CC	26/375	250/5883	0.0115266	0.0252265
2	GO:0000015	phosphopyruvate hydratase complex	CC	2/375	3/5883	0.0116449	0.0252307
2	GO:0044214	spanning component of plasma membrane	CC	2/375	3/5883	0.0116449	0.0252307
2	GO:0089717	spanning component of membrane	CC	2/375	3/5883	0.0116449	0.0252307
4	GO:0099055	integral component of postsynaptic membrane	CC	4/375	15/5883	0.0126355	0.0246639
9	GO:0005793	endoplasmic reticulum-Golgi intermediate compartment	CC	9/375	60/5883	0.0128895	0.024935
5	GO:0099699	integral component of synaptic membrane	CC	5/375	24/5883	0.0159018	0.0291983
4	GO:0000421	autophagosome membrane	CC	4/375	17/5883	0.0199167	0.0332798
2	GO:0005784	Sec61 translocon complex	CC	2/375	4/5883	0.0223104	0.0351133
2	GO:0030478	actin cap	CC	2/375	4/5883	0.0223104	0.0351133
2	GO:0071256	translocon complex	CC	2/375	4/5883	0.0223104	0.0351133
7	GO:1902495	transmembrane transporter complex	CC	7/375	46/5883	0.0250581	0.0349523
5	GO:0031526	brush border membrane	CC	5/375	27/5883	0.0258339	0.0357277
6	GO:0043679	axon terminus	CC	6/375	37/5883	0.0278829	0.0376014
3	GO:0031528	microvillus membrane	CC	3/375	11/5883	0.0288803	0.0383106
5	GO:0034703	cation channel complex	CC	5/375	28/5883	0.0298599	0.0392099
17	GO:0031301	integral component of organelle membrane	CC	17/375	160/5883	0.0322822	0.0405085
3	GO:0046658	anchored component of plasma membrane	CC	3/375	12/5883	0.0367285	0.042105
7	GO:1990351	transporter complex	CC	7/375	50/5883	0.0376729	0.0425868
6	GO:0034702	ion channel complex	CC	6/375	40/5883	0.0392666	0.0440817
30	GO:0070013	intracellular organelle lumen	CC	30/375	329/5883	0.0471115	0.0492323
30	GO:0031974	membrane-enclosed lumen	CC	30/375	330/5883	0.0475275	0.049271
30	GO:0043233	organelle lumen	CC	30/375	330/5883	0.0475275	0.049271
10	GO:0008376	acetylgalactosaminyltransferase activity	MF	10/375	16/5883	1.21274e-07	7.88279e-05
8	GO:0004653	polypeptide N-acetylgalactosaminyltransferase activity	MF	8/375	9/5883	1.30462e-07	4.24003e-05
17	GO:0008194	UDP-glycosyltransferase activity	MF	17/375	50/5883	2.53837e-07	4.12485e-05
23	GO:0016757	transferase activity, transferring glycosyl groups	MF	23/375	107/5883	6.86874e-07	5.58085e-05
15	GO:0015291	secondary active transmembrane transporter activity	MF	15/375	47/5883	7.08319e-07	5.11563e-05
21	GO:0016758	transferase activity, transferring hexosyl groups	MF	21/375	76/5883	8.2075e-07	5.33487e-05
20	GO:0022804	active transmembrane transporter activity	MF	20/375	101/5883	4.11532e-06	0.000111457
8	GO:0015297	antiporter activity	MF	8/375	18/5883	6.2882e-06	0.000140942
33	GO:0022857	transmembrane transporter activity	MF	33/375	251/5883	5.38436e-05	0.00060342
10	GO:0004497	monooxygenase activity	MF	10/375	39/5883	0.000117487	0.00112303
3	GO:0048531	beta-1,3-galactosyltransferase activity	MF	3/375	3/5883	0.000257061	0.00201313
37	GO:0005215	transporter activity	MF	37/375	315/5883	0.000306994	0.00226757
5	GO:0072509	divalent inorganic cation transmembrane transporter activity	MF	5/375	11/5883	0.000343589	0.00245421
27	GO:0015075	ion transmembrane transporter activity	MF	27/375	206/5883	0.000360398	0.00254629
5	GO:0016712	oxidoreductase activity, acting on paired donors, with incorporation or reduction of molecular oxygen, reduced flavin or flavoprotein as one donor, and incorporation of one atom of oxygen	MF	5/375	12/5883	0.000558389	0.0037036
14	GO:0008509	anion transmembrane transporter activity	MF	14/375	82/5883	0.000586349	0.00377354
6	GO:0016229	steroid dehydrogenase activity	MF	6/375	19/5883	0.000858015	0.00516398
5	GO:0046915	transition metal ion transmembrane transporter activity	MF	5/375	13/5883	0.000860282	0.00508348
4	GO:0008391	arachidonic acid monooxygenase activity	MF	4/375	8/5883	0.000925972	0.00527967
3	GO:0005338	nucleotide-sugar transmembrane transporter activity	MF	3/375	4/5883	0.000979456	0.00544142
13	GO:0046873	metal ion transmembrane transporter activity	MF	13/375	78/5883	0.00115457	0.00600377
6	GO:0015932	nucleobase-containing compound transmembrane transporter activity	MF	6/375	20/5883	0.00116073	0.00598789
6	GO:1901505	carbohydrate derivative transmembrane transporter activity	MF	6/375	21/5883	0.00153895	0.00740975
4	GO:0015643	toxic substance binding	MF	4/375	9/5883	0.00158332	0.00735111
4	GO:0005385	zinc ion transmembrane transporter activity	MF	4/375	9/5883	0.00158332	0.00735111
4	GO:0070330	aromatase activity	MF	4/375	9/5883	0.00158332	0.00735111
10	GO:0020037	heme binding	MF	10/375	55/5883	0.00216427	0.00919462
8	GO:0048306	calcium-dependent protein binding	MF	8/375	38/5883	0.00227615	0.00960714
3	GO:0015491	cation:cation antiporter activity	MF	3/375	5/5883	0.00233282	0.0097201
43	GO:0016491	oxidoreductase activity	MF	43/375	428/5883	0.00267131	0.01046
8	GO:0016836	hydro-lyase activity	MF	8/375	39/5883	0.00270789	0.010477
22	GO:0015318	inorganic molecular entity transmembrane transporter activity	MF	22/375	180/5883	0.00280204	0.010651
9	GO:0008514	organic anion transmembrane transporter activity	MF	9/375	48/5883	0.00286835	0.0108397
10	GO:0046906	tetrapyrrole binding	MF	10/375	58/5883	0.00325531	0.0120911
10	GO:0016705	oxidoreductase activity, acting on paired donors, with incorporation or reduction of molecular oxygen	MF	10/375	58/5883	0.00325531	0.0120911
5	GO:0033764	steroid dehydrogenase activity, acting on the CH-OH group of donors, NAD or NADP as acceptor	MF	5/375	17/5883	0.00334502	0.0122149
53	GO:0098772	molecular function regulator	MF	53/375	562/5883	0.0034816	0.012503
4	GO:1901682	sulfur compound transmembrane transporter activity	MF	4/375	11/5883	0.00374332	0.0128739
2	GO:0071614	linoleic acid epoxygenase activity	MF	2/375	2/5883	0.00405302	0.0134411
2	GO:0016263	glycoprotein-N-acetylgalactosamine 3-beta-galactosyltransferase activity	MF	2/375	2/5883	0.00405302	0.0134411
2	GO:0046964	3'-phosphoadenosine 5'-phosphosulfate transmembrane transporter activity	MF	2/375	2/5883	0.00405302	0.0134411
2	GO:0003958	NADPH-hemoprotein reductase activity	MF	2/375	2/5883	0.00405302	0.0134411
3	GO:0015020	glucuronosyltransferase activity	MF	3/375	6/5883	0.00444569	0.0133782
3	GO:0008392	arachidonic acid epoxygenase activity	MF	3/375	6/5883	0.00444569	0.0133782
3	GO:0015298	solute:cation antiporter activity	MF	3/375	7/5883	0.00741438	0.0186796
10	GO:0022853	active ion transmembrane transporter activity	MF	10/375	67/5883	0.00929132	0.0222855
8	GO:0016835	carbon-oxygen lyase activity	MF	8/375	48/5883	0.0100663	0.0231204
3	GO:0008378	galactosyltransferase activity	MF	3/375	8/5883	0.0113074	0.0255202
3	GO:0004089	carbonate dehydratase activity	MF	3/375	8/5883	0.0113074	0.0255202
9	GO:0005506	iron ion binding	MF	9/375	59/5883	0.0115858	0.0251866
2	GO:0005459	UDP-galactose transmembrane transporter activity	MF	2/375	3/5883	0.0116449	0.0252307
2	GO:0015386	potassium:proton antiporter activity	MF	2/375	3/5883	0.0116449	0.0252307
2	GO:0015385	sodium:proton antiporter activity	MF	2/375	3/5883	0.0116449	0.0252307
2	GO:0015165	pyrimidine nucleotide-sugar transmembrane transporter activity	MF	2/375	3/5883	0.0116449	0.0252307
2	GO:0004634	phosphopyruvate hydratase activity	MF	2/375	3/5883	0.0116449	0.0252307
2	GO:0019834	phospholipase A2 inhibitor activity	MF	2/375	3/5883	0.0116449	0.0252307
2	GO:0070573	metallodipeptidase activity	MF	2/375	3/5883	0.0116449	0.0252307
2	GO:0022821	potassium ion antiporter activity	MF	2/375	3/5883	0.0116449	0.0252307
24	GO:0005509	calcium ion binding	MF	24/375	228/5883	0.0125946	0.0246582
6	GO:0015085	calcium ion transmembrane transporter activity	MF	6/375	32/5883	0.0141919	0.026816
5	GO:0015293	symporter activity	MF	5/375	24/5883	0.0159018	0.0291983
4	GO:0016769	transferase activity, transferring nitrogenous groups	MF	4/375	16/5883	0.0160175	0.0292454
3	GO:0005310	dicarboxylic acid transmembrane transporter activity	MF	3/375	9/5883	0.0161695	0.0289536
8	GO:0048018	receptor ligand activity	MF	8/375	53/5883	0.0179361	0.0304399
3	GO:0008395	steroid hydroxylase activity	MF	3/375	10/5883	0.0220248	0.0353484
8	GO:0030546	signaling receptor activator activity	MF	8/375	55/5883	0.0220703	0.0350751
2	GO:0022889	serine transmembrane transporter activity	MF	2/375	4/5883	0.0223104	0.0351133
2	GO:0005452	inorganic anion exchanger activity	MF	2/375	4/5883	0.0223104	0.0351133
2	GO:0005451	monovalent cation:proton antiporter activity	MF	2/375	4/5883	0.0223104	0.0351133
2	GO:0004563	beta-N-acetylhexosaminidase activity	MF	2/375	4/5883	0.0223104	0.0351133
2	GO:0004859	phospholipase inhibitor activity	MF	2/375	4/5883	0.0223104	0.0351133
2	GO:0097200	cysteine-type endopeptidase activity involved in execution phase of apoptosis	MF	2/375	4/5883	0.0223104	0.0351133
2	GO:0051139	metal ion:proton antiporter activity	MF	2/375	4/5883	0.0223104	0.0351133
2	GO:0004111	creatine kinase activity	MF	2/375	4/5883	0.0223104	0.0351133
11	GO:0016616	oxidoreductase activity, acting on the CH-OH group of donors, NAD or NADP as acceptor	MF	11/375	87/5883	0.0246172	0.0346346
5	GO:0046943	carboxylic acid transmembrane transporter activity	MF	5/375	27/5883	0.0258339	0.0357277
5	GO:0005342	organic acid transmembrane transporter activity	MF	5/375	27/5883	0.0258339	0.0357277
13	GO:0016829	lyase activity	MF	13/375	113/5883	0.0316343	0.0402394
4	GO:0005154	epidermal growth factor receptor binding	MF	4/375	20/5883	0.0348837	0.0429439
2	GO:0047023	androsterone dehydrogenase activity	MF	2/375	5/5883	0.0356288	0.0434498
2	GO:0001618	virus receptor activity	MF	2/375	5/5883	0.0356288	0.0434498
2	GO:0042301	phosphate ion binding	MF	2/375	5/5883	0.0356288	0.0434498
2	GO:0016653	oxidoreductase activity, acting on NAD(P)H, heme protein as acceptor	MF	2/375	5/5883	0.0356288	0.0434498
2	GO:0045159	myosin II binding	MF	2/375	5/5883	0.0356288	0.0434498
2	GO:0015183	L-aspartate transmembrane transporter activity	MF	2/375	5/5883	0.0356288	0.0434498
2	GO:0016004	phospholipase activator activity	MF	2/375	5/5883	0.0356288	0.0434498
2	GO:1904047	S-adenosyl-L-methionine binding	MF	2/375	5/5883	0.0356288	0.0434498
2	GO:0015172	acidic amino acid transmembrane transporter activity	MF	2/375	5/5883	0.0356288	0.0434498
2	GO:0016775	phosphotransferase activity, nitrogenous group as acceptor	MF	2/375	5/5883	0.0356288	0.0434498
16	GO:0008324	cation transmembrane transporter activity	MF	16/375	147/5883	0.0373573	0.0423035
4	GO:0008375	acetylglucosaminyltransferase activity	MF	4/375	21/5883	0.0409954	0.0455505
4	GO:0016709	oxidoreductase activity, acting on paired donors, with incorporation or reduction of molecular oxygen, NAD(P)H as one donor, and incorporation of one atom of oxygen	MF	4/375	21/5883	0.0409954	0.0455505
6	GO:0033293	monocarboxylic acid binding	MF	6/375	41/5883	0.0436303	0.0476634
6	GO:0070851	growth factor receptor binding	MF	6/375	41/5883	0.0436303	0.0476634
3	GO:0140103	catalytic activity, acting on a glycoprotein	MF	3/375	13/5883	0.0455496	0.0486162
3	GO:0003756	protein disulfide isomerase activity	MF	3/375	13/5883	0.0455496	0.0486162
3	GO:0016864	intramolecular oxidoreductase activity, transposing S-S bonds	MF	3/375	13/5883	0.0455496	0.0486162
3	GO:0015171	amino acid transmembrane transporter activity	MF	3/375	13/5883	0.0455496	0.0486162
3	GO:0008483	transaminase activity	MF	3/375	13/5883	0.0455496	0.0486162
11	GO:0016614	oxidoreductase activity, acting on CH-OH group of donors	MF	11/375	92/5883	0.0475265	0.0493486
4	GO:0015081	sodium ion transmembrane transporter activity	MF	4/375	22/5883	0.0476746	0.0492662
4	GO:0005262	calcium channel activity	MF	4/375	22/5883	0.0476746	0.0492662
6	GO:0016247	channel regulator activity	MF	6/375	42/5883	0.0482862	0.0493491
legend：
Table S3D：In the GO enrichment analysis, biological pathways or metabolic pathways with high significance involved at least two differentially protein-related genes between control group and c.jejuni group.

## Sheet: S3B
c.jejuni group vs. FMT group in the GO enrichment analysis
Protein Number	GO ID	GO Description	GO Term(Level1)	Ratio_in_study	Ratio_in_pop	Pvalue_uncorrected	Pvalue_corrected
19	GO:0007155	cell adhesion	BP	19/140	257/5883	8.85034e-06	0.00158067
19	GO:0022610	biological adhesion	BP	19/140	261/5883	1.10623e-05	0.00164643
18	GO:0030155	regulation of cell adhesion	BP	18/140	244/5883	1.60623e-05	0.00179295
6	GO:0098739	import across plasma membrane	BP	6/140	28/5883	3.99166e-05	0.00356455
7	GO:0072593	reactive oxygen species metabolic process	BP	7/140	43/5883	5.85507e-05	0.00475325
8	GO:0010811	positive regulation of cell-substrate adhesion	BP	8/140	59/5883	6.70225e-05	0.00427508
24	GO:0014070	response to organic cyclic compound	BP	24/140	420/5883	7.10827e-05	0.0039673
27	GO:0009719	response to endogenous stimulus	BP	27/140	517/5883	9.85452e-05	0.00517652
8	GO:0000904	cell morphogenesis involved in differentiation	BP	8/140	64/5883	0.000121028	0.00568834
3	GO:0015701	bicarbonate transport	BP	3/140	5/5883	0.000127392	0.0054172
6	GO:0006885	regulation of pH	BP	6/140	35/5883	0.000149937	0.00582148
12	GO:0045785	positive regulation of cell adhesion	BP	12/140	146/5883	0.000165332	0.00615174
20	GO:0009725	response to hormone	BP	20/140	347/5883	0.000181562	0.00648539
9	GO:0010810	regulation of cell-substrate adhesion	BP	9/140	88/5883	0.000219124	0.00674752
11	GO:0098609	cell-cell adhesion	BP	11/140	130/5883	0.00024168	0.00696194
3	GO:0098719	sodium ion import across plasma membrane	BP	3/140	6/5883	0.000250341	0.00698609
61	GO:0032502	developmental process	BP	61/140	1716/5883	0.000310202	0.00791458
6	GO:0098657	import into cell	BP	6/140	41/5883	0.000369374	0.00891488
10	GO:0006954	inflammatory response	BP	10/140	117/5883	0.000429934	0.0101034
3	GO:2000178	negative regulation of neural precursor cell proliferation	BP	3/140	7/5883	0.000430466	0.00985657
4	GO:0033627	cell adhesion mediated by integrin	BP	4/140	16/5883	0.000447575	0.0099921
5	GO:0051453	regulation of intracellular pH	BP	5/140	28/5883	0.000449142	0.00954961
2	GO:2001202	negative regulation of transforming growth factor-beta secretion	BP	2/140	2/5883	0.000562366	0.0114135
8	GO:0034284	response to monosaccharide	BP	8/140	81/5883	0.000626043	0.0121534
23	GO:0010243	response to organonitrogen compound	BP	23/140	463/5883	0.000634162	0.0120491
3	GO:0033591	response to L-ascorbic acid	BP	3/140	8/5883	0.000676761	0.0125906
3	GO:0001657	ureteric bud development	BP	3/140	8/5883	0.000676761	0.0125906
3	GO:0072163	mesonephric epithelium development	BP	3/140	8/5883	0.000676761	0.0125906
3	GO:0072164	mesonephric tubule development	BP	3/140	8/5883	0.000676761	0.0125906
3	GO:0060536	cartilage morphogenesis	BP	3/140	8/5883	0.000676761	0.0125906
3	GO:0003414	chondrocyte morphogenesis involved in endochondral bone morphogenesis	BP	3/140	8/5883	0.000676761	0.0125906
3	GO:0003429	growth plate cartilage chondrocyte morphogenesis	BP	3/140	8/5883	0.000676761	0.0125906
3	GO:0003422	growth plate cartilage morphogenesis	BP	3/140	8/5883	0.000676761	0.0125906
3	GO:0090171	chondrocyte morphogenesis	BP	3/140	8/5883	0.000676761	0.0125906
5	GO:0030641	regulation of cellular pH	BP	5/140	31/5883	0.000733216	0.0109127
9	GO:0000902	cell morphogenesis	BP	9/140	104/5883	0.000763714	0.0109999
6	GO:0035295	tube development	BP	6/140	47/5883	0.000784632	0.0111218
6	GO:0055067	monovalent inorganic cation homeostasis	BP	6/140	48/5883	0.000879417	0.0120818
24	GO:1901698	response to nitrogen compound	BP	24/140	500/5883	0.000981532	0.0132804
3	GO:0060192	negative regulation of lipase activity	BP	3/140	9/5883	0.000997497	0.013295
12	GO:0010817	regulation of hormone levels	BP	12/140	179/5883	0.001064	0.0139728
19	GO:0022603	regulation of anatomical structure morphogenesis	BP	19/140	368/5883	0.0011519	0.0140911
4	GO:0051353	positive regulation of oxidoreductase activity	BP	4/140	21/5883	0.00134177	0.0161919
4	GO:0099587	inorganic ion import across plasma membrane	BP	4/140	21/5883	0.00134177	0.0161919
4	GO:2000177	regulation of neural precursor cell proliferation	BP	4/140	21/5883	0.00134177	0.0161919
4	GO:0098659	inorganic cation import across plasma membrane	BP	4/140	21/5883	0.00134177	0.0161919
6	GO:0033273	response to vitamin	BP	6/140	53/5883	0.00149262	0.0168723
15	GO:0016477	cell migration	BP	15/140	268/5883	0.00164863	0.017954
2	GO:2001201	regulation of transforming growth factor-beta secretion	BP	2/140	3/5883	0.00166071	0.0178676
2	GO:1905443	regulation of clathrin coat assembly	BP	2/140	3/5883	0.00166071	0.0178676
2	GO:1905445	positive regulation of clathrin coat assembly	BP	2/140	3/5883	0.00166071	0.0178676
2	GO:0010193	response to ozone	BP	2/140	3/5883	0.00166071	0.0178676
2	GO:0097368	establishment of Sertoli cell barrier	BP	2/140	3/5883	0.00166071	0.0178676
2	GO:0070459	prolactin secretion	BP	2/140	3/5883	0.00166071	0.0178676
2	GO:0006751	glutathione catabolic process	BP	2/140	3/5883	0.00166071	0.0178676
2	GO:1904237	positive regulation of substrate-dependent cell migration, cell attachment to substrate	BP	2/140	3/5883	0.00166071	0.0178676
2	GO:1904235	regulation of substrate-dependent cell migration, cell attachment to substrate	BP	2/140	3/5883	0.00166071	0.0178676
5	GO:0002526	acute inflammatory response	BP	5/140	37/5883	0.0016776	0.0156052
3	GO:0060009	Sertoli cell development	BP	3/140	11/5883	0.00189196	0.0174177
3	GO:0051965	positive regulation of synapse assembly	BP	3/140	11/5883	0.00189196	0.0174177
9	GO:0048545	response to steroid hormone	BP	9/140	119/5883	0.00198959	0.0177671
18	GO:0048878	chemical homeostasis	BP	18/140	357/5883	0.00200512	0.0177284
22	GO:0019752	carboxylic acid metabolic process	BP	22/140	466/5883	0.00209774	0.0180123
5	GO:0014823	response to activity	BP	5/140	39/5883	0.00213309	0.0181414
8	GO:0009743	response to carbohydrate	BP	8/140	98/5883	0.00218267	0.018388
5	GO:0030004	cellular monovalent inorganic cation homeostasis	BP	5/140	40/5883	0.00239188	0.0197773
3	GO:0035987	endodermal cell differentiation	BP	3/140	12/5883	0.0024789	0.0203088
3	GO:0006691	leukotriene metabolic process	BP	3/140	12/5883	0.0024789	0.0203088
3	GO:0032965	regulation of collagen biosynthetic process	BP	3/140	12/5883	0.0024789	0.0203088
28	GO:1901700	response to oxygen-containing compound	BP	28/140	667/5883	0.00262188	0.0207198
22	GO:0043436	oxoacid metabolic process	BP	22/140	484/5883	0.00270536	0.021192
6	GO:0031589	cell-substrate adhesion	BP	6/140	60/5883	0.00284119	0.0218723
5	GO:0051341	regulation of oxidoreductase activity	BP	5/140	42/5883	0.00297687	0.0227209
8	GO:0007584	response to nutrient	BP	8/140	103/5883	0.00298563	0.0224048
22	GO:0006082	organic acid metabolic process	BP	22/140	490/5883	0.00301265	0.0224191
17	GO:0043069	negative regulation of programmed cell death	BP	17/140	341/5883	0.00303128	0.0223713
12	GO:0042493	response to drug	BP	12/140	203/5883	0.00309556	0.0226585
3	GO:0072073	kidney epithelium development	BP	3/140	13/5883	0.00316681	0.0229915
2	GO:0010519	negative regulation of phospholipase activity	BP	2/140	4/5883	0.00326955	0.0231723
2	GO:2001046	positive regulation of integrin-mediated signaling pathway	BP	2/140	4/5883	0.00326955	0.0231723
2	GO:0010310	regulation of hydrogen peroxide metabolic process	BP	2/140	4/5883	0.00326955	0.0231723
2	GO:0030502	negative regulation of bone mineralization	BP	2/140	4/5883	0.00326955	0.0231723
5	GO:0098742	cell-cell adhesion via plasma-membrane adhesion molecules	BP	5/140	43/5883	0.00330519	0.0218632
13	GO:1901699	cellular response to nitrogen compound	BP	13/140	234/5883	0.00359489	0.0234324
12	GO:0071417	cellular response to organonitrogen compound	BP	12/140	207/5883	0.00363098	0.0234961
8	GO:0030855	epithelial cell differentiation	BP	8/140	107/5883	0.00378036	0.0242868
3	GO:0006801	superoxide metabolic process	BP	3/140	14/5883	0.00396081	0.0252643
3	GO:0034394	protein localization to cell surface	BP	3/140	14/5883	0.00396081	0.0252643
4	GO:0001503	ossification	BP	4/140	28/5883	0.00403488	0.0253743
15	GO:0048870	cell motility	BP	15/140	288/5883	0.00413288	0.0256296
18	GO:1901701	cellular response to oxygen-containing compound	BP	18/140	376/5883	0.00421875	0.0259817
20	GO:0009653	anatomical structure morphogenesis	BP	20/140	435/5883	0.00456008	0.0271477
6	GO:0003018	vascular process in circulatory system	BP	6/140	66/5883	0.00459046	0.0271476
18	GO:0051270	regulation of cellular component movement	BP	18/140	381/5883	0.00461553	0.026939
3	GO:0010712	regulation of collagen metabolic process	BP	3/140	15/5883	0.00486552	0.0282137
3	GO:0035725	sodium ion transmembrane transport	BP	3/140	15/5883	0.00486552	0.0282137
5	GO:0060326	cell chemotaxis	BP	5/140	47/5883	0.00488213	0.0277691
20	GO:0051094	positive regulation of developmental process	BP	20/140	443/5883	0.00505432	0.0282094
24	GO:0051240	positive regulation of multicellular organismal process	BP	24/140	566/5883	0.00516114	0.0286267
2	GO:0110150	negative regulation of biomineralization	BP	2/140	5/5883	0.00536432	0.0290323
2	GO:0019184	nonribosomal peptide biosynthetic process	BP	2/140	5/5883	0.00536432	0.0290323
2	GO:2000482	regulation of interleukin-8 secretion	BP	2/140	5/5883	0.00536432	0.0290323
2	GO:0070168	negative regulation of biomineral tissue development	BP	2/140	5/5883	0.00536432	0.0290323
2	GO:0006750	glutathione biosynthetic process	BP	2/140	5/5883	0.00536432	0.0290323
26	GO:0010941	regulation of cell death	BP	26/140	643/5883	0.00576757	0.0297713
4	GO:0031532	actin cytoskeleton reorganization	BP	4/140	31/5883	0.00586841	0.0301177
3	GO:0050710	negative regulation of cytokine secretion	BP	3/140	16/5883	0.00588504	0.0300305
3	GO:0044273	sulfur compound catabolic process	BP	3/140	16/5883	0.00588504	0.0300305
3	GO:0018149	peptide cross-linking	BP	3/140	16/5883	0.00588504	0.0300305
15	GO:0040011	locomotion	BP	15/140	305/5883	0.00619277	0.030723
4	GO:0007187	G protein-coupled receptor signaling pathway, coupled to cyclic nucleotide second messenger	BP	4/140	32/5883	0.00658496	0.0323097
5	GO:0035150	regulation of tube size	BP	5/140	51/5883	0.00693134	0.0338234
5	GO:0035296	regulation of tube diameter	BP	5/140	51/5883	0.00693134	0.0338234
5	GO:0097746	regulation of blood vessel diameter	BP	5/140	51/5883	0.00693134	0.0338234
7	GO:0045765	regulation of angiogenesis	BP	7/140	95/5883	0.00719524	0.0343602
5	GO:0045766	positive regulation of angiogenesis	BP	5/140	52/5883	0.00752514	0.0357444
16	GO:0043066	negative regulation of apoptotic process	BP	16/140	330/5883	0.0075923	0.0358726
2	GO:0071468	cellular response to acidic pH	BP	2/140	6/5883	0.00792131	0.0372302
2	GO:0070365	hepatocyte differentiation	BP	2/140	6/5883	0.00792131	0.0372302
2	GO:0045760	positive regulation of action potential	BP	2/140	6/5883	0.00792131	0.0372302
2	GO:0045880	positive regulation of smoothened signaling pathway	BP	2/140	6/5883	0.00792131	0.0372302
2	GO:2001280	positive regulation of unsaturated fatty acid biosynthetic process	BP	2/140	6/5883	0.00792131	0.0372302
2	GO:0032966	negative regulation of collagen biosynthetic process	BP	2/140	6/5883	0.00792131	0.0372302
7	GO:0048729	tissue morphogenesis	BP	7/140	97/5883	0.00804353	0.0360949
3	GO:0034698	response to gonadotropin	BP	3/140	18/5883	0.00828258	0.0369817
6	GO:0003013	circulatory system process	BP	6/140	75/5883	0.00854986	0.0377971
5	GO:1901606	alpha-amino acid catabolic process	BP	5/140	54/5883	0.00881747	0.0387882
5	GO:0022408	negative regulation of cell-cell adhesion	BP	5/140	54/5883	0.00881747	0.0387882
7	GO:0000302	response to reactive oxygen species	BP	7/140	99/5883	0.00896357	0.0390462
7	GO:0008202	steroid metabolic process	BP	7/140	99/5883	0.00896357	0.0390462
16	GO:0033993	response to lipid	BP	16/140	345/5883	0.00940241	0.0405621
31	GO:0044281	small molecule metabolic process	BP	31/140	834/5883	0.00954904	0.0409966
3	GO:0043171	peptide catabolic process	BP	3/140	19/5883	0.00966649	0.0413023
3	GO:0000038	very long-chain fatty acid metabolic process	BP	3/140	19/5883	0.00966649	0.0413023
4	GO:0007565	female pregnancy	BP	4/140	36/5883	0.0100256	0.0418358
4	GO:0007160	cell-matrix adhesion	BP	4/140	36/5883	0.0100256	0.0418358
16	GO:2000145	regulation of cell motility	BP	16/140	349/5883	0.0100837	0.0416885
16	GO:0006952	defense response	BP	16/140	349/5883	0.0100837	0.0416885
2	GO:0006971	hypotonic response	BP	2/140	7/5883	0.0109176	0.0441152
2	GO:0010713	negative regulation of collagen metabolic process	BP	2/140	7/5883	0.0109176	0.0441152
2	GO:0071371	cellular response to gonadotropin stimulus	BP	2/140	7/5883	0.0109176	0.0441152
2	GO:0071372	cellular response to follicle-stimulating hormone stimulus	BP	2/140	7/5883	0.0109176	0.0441152
2	GO:0046209	nitric oxide metabolic process	BP	2/140	7/5883	0.0109176	0.0441152
2	GO:0045954	positive regulation of natural killer cell mediated cytotoxicity	BP	2/140	7/5883	0.0109176	0.0441152
2	GO:0032288	myelin assembly	BP	2/140	7/5883	0.0109176	0.0441152
2	GO:0071772	response to BMP	BP	2/140	7/5883	0.0109176	0.0441152
2	GO:0071773	cellular response to BMP stimulus	BP	2/140	7/5883	0.0109176	0.0441152
2	GO:0071380	cellular response to prostaglandin E stimulus	BP	2/140	7/5883	0.0109176	0.0441152
2	GO:2001279	regulation of unsaturated fatty acid biosynthetic process	BP	2/140	7/5883	0.0109176	0.0441152
2	GO:2001044	regulation of integrin-mediated signaling pathway	BP	2/140	7/5883	0.0109176	0.0441152
2	GO:0034333	adherens junction assembly	BP	2/140	7/5883	0.0109176	0.0441152
2	GO:0002717	positive regulation of natural killer cell mediated immunity	BP	2/140	7/5883	0.0109176	0.0441152
13	GO:0032787	monocarboxylic acid metabolic process	BP	13/140	263/5883	0.0109921	0.0407301
5	GO:1904018	positive regulation of vasculature development	BP	5/140	57/5883	0.0110321	0.0407092
38	GO:0048856	anatomical structure development	BP	38/140	1092/5883	0.011103	0.0408024
10	GO:0043434	response to peptide hormone	BP	10/140	182/5883	0.0111227	0.0407071
12	GO:0031667	response to nutrient levels	BP	12/140	228/5883	0.0114902	0.0417104
6	GO:0043062	extracellular structure organization	BP	6/140	80/5883	0.011588	0.0415585
6	GO:0030198	extracellular matrix organization	BP	6/140	80/5883	0.011588	0.0415585
18	GO:0006928	movement of cell or subcellular component	BP	18/140	417/5883	0.01168	0.0415547
4	GO:0006749	glutathione metabolic process	BP	4/140	38/5883	0.012113	0.0425863
7	GO:1901342	regulation of vasculature development	BP	7/140	105/5883	0.012188	0.0425151
20	GO:0006629	lipid metabolic process	BP	20/140	483/5883	0.0122283	0.0424897
5	GO:0051704	multi-organism process	BP	5/140	59/5883	0.0127031	0.0439686
3	GO:0034446	substrate adhesion-dependent cell spreading	BP	3/140	21/5883	0.0128163	0.0440191
3	GO:0070373	negative regulation of ERK1 and ERK2 cascade	BP	3/140	21/5883	0.0128163	0.0440191
3	GO:0000096	sulfur amino acid metabolic process	BP	3/140	21/5883	0.0128163	0.0440191
3	GO:0051963	regulation of synapse assembly	BP	3/140	21/5883	0.0128163	0.0440191
3	GO:1903670	regulation of sprouting angiogenesis	BP	3/140	21/5883	0.0128163	0.0440191
15	GO:0071495	cellular response to endogenous stimulus	BP	15/140	326/5883	0.0131724	0.0442217
23	GO:0043067	regulation of programmed cell death	BP	23/140	575/5883	0.0132134	0.044193
12	GO:0009991	response to extracellular stimulus	BP	12/140	237/5883	0.0134069	0.0443421
2	GO:0071107	response to parathyroid hormone	BP	2/140	8/5883	0.0143313	0.0470508
2	GO:0006534	cysteine metabolic process	BP	2/140	8/5883	0.0143313	0.0470508
2	GO:0045723	positive regulation of fatty acid biosynthetic process	BP	2/140	8/5883	0.0143313	0.0470508
2	GO:0002828	regulation of type 2 immune response	BP	2/140	8/5883	0.0143313	0.0470508
2	GO:0035924	cellular response to vascular endothelial growth factor stimulus	BP	2/140	8/5883	0.0143313	0.0470508
2	GO:2000651	positive regulation of sodium ion transmembrane transporter activity	BP	2/140	8/5883	0.0143313	0.0470508
2	GO:0008347	glial cell migration	BP	2/140	8/5883	0.0143313	0.0470508
2	GO:0071872	cellular response to epinephrine stimulus	BP	2/140	8/5883	0.0143313	0.0470508
2	GO:0030279	negative regulation of ossification	BP	2/140	8/5883	0.0143313	0.0470508
2	GO:0051593	response to folic acid	BP	2/140	8/5883	0.0143313	0.0470508
4	GO:0044706	multi-multicellular organism process	BP	4/140	40/5883	0.0144604	0.0449936
3	GO:0007044	cell-substrate junction assembly	BP	3/140	22/5883	0.0145857	0.0450694
7	GO:1901605	alpha-amino acid metabolic process	BP	7/140	109/5883	0.0147578	0.0452876
6	GO:0007162	negative regulation of cell adhesion	BP	6/140	85/5883	0.0153202	0.0466926
6	GO:0051384	response to glucocorticoid	BP	6/140	85/5883	0.0153202	0.0466926
5	GO:1901568	fatty acid derivative metabolic process	BP	5/140	62/5883	0.0155189	0.0469774
17	GO:0060548	negative regulation of cell death	BP	17/140	398/5883	0.0160963	0.0483973
3	GO:0150115	cell-substrate junction organization	BP	3/140	23/5883	0.0164866	0.0494045
5	GO:0023061	signal release	BP	5/140	63/5883	0.0165431	0.0492432
5	GO:0009063	cellular amino acid catabolic process	BP	5/140	63/5883	0.0165431	0.0492432
5	GO:0042445	hormone metabolic process	BP	5/140	63/5883	0.0165431	0.0492432
7	GO:0015711	organic anion transport	BP	7/140	112/5883	0.0169241	0.0498786
11	GO:0051272	positive regulation of cellular component movement	BP	11/140	215/5883	0.0181729	0.0497803
10	GO:0071407	cellular response to organic cyclic compound	BP	10/140	192/5883	0.0248279	0.0391719
3	GO:1900024	regulation of substrate adhesion-dependent cell spreading	BP	3/140	27/5883	0.0254184	0.0399624
3	GO:0030595	leukocyte chemotaxis	BP	3/140	27/5883	0.0254184	0.0399624
19	GO:0042127	regulation of cell population proliferation	BP	19/140	476/5883	0.0261707	0.0409289
5	GO:0009746	response to hexose	BP	5/140	71/5883	0.0263794	0.0411832
5	GO:0051224	negative regulation of protein transport	BP	5/140	71/5883	0.0263794	0.0411832
7	GO:0010769	regulation of cell morphogenesis involved in differentiation	BP	7/140	123/5883	0.0267928	0.0415381
2	GO:0046631	alpha-beta T cell activation	BP	2/140	11/5883	0.026867	0.041581
2	GO:0070252	actin-mediated cell contraction	BP	2/140	11/5883	0.026867	0.041581
6	GO:0032868	response to insulin	BP	6/140	97/5883	0.0275102	0.0420661
6	GO:0006575	cellular modified amino acid metabolic process	BP	6/140	97/5883	0.0275102	0.0420661
5	GO:0001818	negative regulation of cytokine production	BP	5/140	72/5883	0.0278234	0.0423998
7	GO:0097305	response to alcohol	BP	7/140	124/5883	0.0278503	0.0423685
8	GO:0032870	cellular response to hormone stimulus	BP	8/140	152/5883	0.0279505	0.0424487
3	GO:0060191	regulation of lipase activity	BP	3/140	28/5883	0.0279845	0.0424281
3	GO:2000027	regulation of animal organ morphogenesis	BP	3/140	28/5883	0.0279845	0.0424281
10	GO:0022604	regulation of cell morphogenesis	BP	10/140	202/5883	0.0287604	0.0433835
7	GO:0022407	regulation of cell-cell adhesion	BP	7/140	125/5883	0.028936	0.0435748
6	GO:2000146	negative regulation of cell motility	BP	6/140	99/5883	0.0300269	0.0451415
7	GO:0001666	response to hypoxia	BP	7/140	126/5883	0.0300501	0.0451003
4	GO:0010921	regulation of phosphatase activity	BP	4/140	50/5883	0.0303976	0.0454692
4	GO:0006937	regulation of muscle contraction	BP	4/140	50/5883	0.0303976	0.0454692
3	GO:0042398	cellular modified amino acid biosynthetic process	BP	3/140	29/5883	0.0306832	0.0457431
3	GO:0046879	hormone secretion	BP	3/140	29/5883	0.0306832	0.0457431
3	GO:0048678	response to axon injury	BP	3/140	29/5883	0.0306832	0.0457431
5	GO:1904950	negative regulation of establishment of protein localization	BP	5/140	74/5883	0.0308602	0.0456261
25	GO:0009605	response to external stimulus	BP	25/140	684/5883	0.0313574	0.0462082
10	GO:2000147	positive regulation of cell motility	BP	10/140	207/5883	0.0314459	0.0462623
2	GO:0070884	regulation of calcineurin-NFAT signaling cascade	BP	2/140	12/5883	0.0317446	0.0465484
2	GO:0007157	heterophilic cell-cell adhesion via plasma membrane cell adhesion molecules	BP	2/140	12/5883	0.0317446	0.0465484
2	GO:0036120	cellular response to platelet-derived growth factor stimulus	BP	2/140	12/5883	0.0317446	0.0465484
2	GO:0044319	wound healing, spreading of cells	BP	2/140	12/5883	0.0317446	0.0465484
2	GO:0106056	regulation of calcineurin-mediated signaling	BP	2/140	12/5883	0.0317446	0.0465484
2	GO:1903672	positive regulation of sprouting angiogenesis	BP	2/140	12/5883	0.0317446	0.0465484
4	GO:0044272	sulfur compound biosynthetic process	BP	4/140	51/5883	0.0323948	0.0469619
4	GO:0019395	fatty acid oxidation	BP	4/140	51/5883	0.0323948	0.0469619
5	GO:0070372	regulation of ERK1 and ERK2 cascade	BP	5/140	75/5883	0.0324538	0.0468952
3	GO:0050830	defense response to Gram-positive bacterium	BP	3/140	30/5883	0.033514	0.048349
3	GO:0002709	regulation of T cell mediated immunity	BP	3/140	30/5883	0.033514	0.048349
3	GO:0007188	adenylate cyclase-modulating G protein-coupled receptor signaling pathway	BP	3/140	30/5883	0.033514	0.048349
6	GO:0048511	rhythmic process	BP	6/140	102/5883	0.0340785	0.0487694
5	GO:0007163	establishment or maintenance of cell polarity	BP	5/140	76/5883	0.034098	0.0487193
5	GO:0010770	positive regulation of cell morphogenesis involved in differentiation	BP	5/140	76/5883	0.034098	0.0487193
4	GO:0034440	lipid oxidation	BP	4/140	52/5883	0.0344672	0.0488559
4	GO:1901655	cellular response to ketone	BP	4/140	52/5883	0.0344672	0.0488559
35	GO:0010033	response to organic substance	BP	35/140	1063/5883	0.0347112	0.0488914
10	GO:0120036	plasma membrane bounded cell projection organization	BP	10/140	213/5883	0.035318	0.0494342
10	GO:0040017	positive regulation of locomotion	BP	10/140	213/5883	0.035318	0.0494342
6	GO:0040013	negative regulation of locomotion	BP	6/140	103/5883	0.035504	0.0495392
6	GO:0030258	lipid modification	BP	6/140	103/5883	0.035504	0.0495392
29	GO:0048869	cellular developmental process	BP	29/140	832/5883	0.0357471	0.049723
5	GO:0042742	defense response to bacterium	BP	5/140	77/5883	0.0357933	0.0497098
5	GO:0042593	glucose homeostasis	BP	5/140	83/5883	0.0470511	0.0483506
5	GO:0033500	carbohydrate homeostasis	BP	5/140	83/5883	0.0470511	0.0483506
2	GO:0106027	neuron projection organization	BP	2/140	15/5883	0.0482175	0.0493787
2	GO:0046635	positive regulation of alpha-beta T cell activation	BP	2/140	15/5883	0.0482175	0.0493787
2	GO:0008589	regulation of smoothened signaling pathway	BP	2/140	15/5883	0.0482175	0.0493787
2	GO:0071868	cellular response to monoamine stimulus	BP	2/140	15/5883	0.0482175	0.0493787
2	GO:0010765	positive regulation of sodium ion transport	BP	2/140	15/5883	0.0482175	0.0493787
2	GO:0048565	digestive tract development	BP	2/140	15/5883	0.0482175	0.0493787
2	GO:0045923	positive regulation of fatty acid metabolic process	BP	2/140	15/5883	0.0482175	0.0493787
2	GO:0071621	granulocyte chemotaxis	BP	2/140	15/5883	0.0482175	0.0493787
2	GO:0061337	cardiac conduction	BP	2/140	15/5883	0.0482175	0.0493787
2	GO:0071870	cellular response to catecholamine stimulus	BP	2/140	15/5883	0.0482175	0.0493787
2	GO:1904646	cellular response to amyloid-beta	BP	2/140	15/5883	0.0482175	0.0493787
4	GO:0050900	leukocyte migration	BP	4/140	58/5883	0.0484932	0.0489869
4	GO:0016125	sterol metabolic process	BP	4/140	58/5883	0.0484932	0.0489869
4	GO:0045834	positive regulation of lipid metabolic process	BP	4/140	58/5883	0.0484932	0.0489869
3	GO:0071333	cellular response to glucose stimulus	BP	3/140	35/5883	0.0496125	0.0499481
3	GO:0071331	cellular response to hexose stimulus	BP	3/140	35/5883	0.0496125	0.0499481
3	GO:0046889	positive regulation of lipid biosynthetic process	BP	3/140	35/5883	0.0496125	0.0499481
3	GO:0060429	epithelium development	BP	3/140	35/5883	0.0496125	0.0499481
3	GO:0071230	cellular response to amino acid stimulus	BP	3/140	35/5883	0.0496125	0.0499481
3	GO:0002028	regulation of sodium ion transport	BP	3/140	35/5883	0.0496125	0.0499481
52	GO:0005886	plasma membrane	CC	52/140	1097/5883	1.41331e-06	0.00126208
87	GO:0016020	membrane	CC	87/140	2462/5883	3.2928e-06	0.000980157
14	GO:0016324	apical plasma membrane	CC	14/140	146/5883	7.9929e-06	0.00178442
9	GO:0042383	sarcolemma	CC	9/140	62/5883	1.31443e-05	0.00167683
15	GO:0062023	collagen-containing extracellular matrix	CC	15/140	187/5883	3.25978e-05	0.00323443
14	GO:0031226	intrinsic component of plasma membrane	CC	14/140	174/5883	5.85883e-05	0.00435995
15	GO:0031012	extracellular matrix	CC	15/140	197/5883	5.98511e-05	0.00411131
20	GO:0070161	anchoring junction	CC	20/140	324/5883	7.05806e-05	0.0042019
4	GO:0043034	costamere	CC	4/140	13/5883	0.000185898	0.00638489
15	GO:0005911	cell-cell junction	CC	15/140	227/5883	0.000292969	0.00769474
12	GO:0005887	integral component of plasma membrane	CC	12/140	157/5883	0.000326758	0.00810542
4	GO:0008305	integrin complex	CC	4/140	16/5883	0.000447575	0.0099921
7	GO:0019897	extrinsic component of plasma membrane	CC	7/140	61/5883	0.000554809	0.011522
4	GO:0098636	protein complex involved in cell adhesion	CC	4/140	17/5883	0.000574545	0.0114015
10	GO:0005925	focal adhesion	CC	10/140	125/5883	0.000727312	0.0110083
5	GO:0005581	collagen trimer	CC	5/140	31/5883	0.000733216	0.0109127
14	GO:0009986	cell surface	CC	14/140	223/5883	0.000784878	0.0109515
21	GO:0005615	extracellular space	CC	21/140	413/5883	0.0010747	0.0139088
10	GO:0030055	cell-substrate junction	CC	10/140	132/5883	0.00111096	0.0139731
5	GO:0005882	intermediate filament	CC	5/140	34/5883	0.00113392	0.0140638
45	GO:0031224	intrinsic component of membrane	CC	45/140	1221/5883	0.00143239	0.016399
21	GO:0098590	plasma membrane region	CC	21/140	434/5883	0.00153272	0.017109
43	GO:0016021	integral component of membrane	CC	43/140	1177/5883	0.00254783	0.0203144
5	GO:0098802	plasma membrane signaling receptor complex	CC	5/140	42/5883	0.00297687	0.0227209
3	GO:0099243	extrinsic component of synaptic membrane	CC	3/140	13/5883	0.00316681	0.0229915
7	GO:0005777	peroxisome	CC	7/140	82/5883	0.00319508	0.0228256
4	GO:0014704	intercalated disc	CC	4/140	27/5883	0.00352263	0.0231302
9	GO:0070062	extracellular exosome	CC	9/140	134/5883	0.00444364	0.0269943
9	GO:1903561	extracellular vesicle	CC	9/140	134/5883	0.00444364	0.0269943
7	GO:0042579	microbody	CC	7/140	87/5883	0.00445129	0.0266778
4	GO:0031234	extrinsic component of cytoplasmic side of plasma membrane	CC	4/140	29/5883	0.00459527	0.0269972
9	GO:0043230	extracellular organelle	CC	9/140	136/5883	0.00489857	0.0275121
4	GO:0031903	microbody membrane	CC	4/140	30/5883	0.0052058	0.0286962
4	GO:0005778	peroxisomal membrane	CC	4/140	30/5883	0.0052058	0.0286962
6	GO:0030018	Z disc	CC	6/140	68/5883	0.00532005	0.0289683
2	GO:0016528	sarcoplasm	CC	2/140	5/5883	0.00536432	0.0290323
13	GO:0005576	extracellular region	CC	13/140	250/5883	0.0083975	0.0373083
8	GO:0019898	extrinsic component of membrane	CC	8/140	127/5883	0.0104601	0.0426523
2	GO:0098888	extrinsic component of presynaptic membrane	CC	2/140	7/5883	0.0109176	0.0441152
6	GO:0043235	receptor complex	CC	6/140	79/5883	0.0109272	0.0406582
5	GO:0030863	cortical cytoskeleton	CC	5/140	58/5883	0.0118475	0.0419836
4	GO:0030864	cortical actin cytoskeleton	CC	4/140	39/5883	0.0132536	0.0441621
5	GO:0005793	endoplasmic reticulum-Golgi intermediate compartment	CC	5/140	60/5883	0.0135997	0.0448137
2	GO:0000138	Golgi trans cisterna	CC	2/140	8/5883	0.0143313	0.0470508
2	GO:0044233	mitochondria-associated endoplasmic reticulum membrane	CC	2/140	8/5883	0.0143313	0.0470508
2	GO:0001533	cornified envelope	CC	2/140	8/5883	0.0143313	0.0470508
4	GO:0044291	cell-cell contact zone	CC	4/140	40/5883	0.0144604	0.0449936
3	GO:0042734	presynaptic membrane	CC	3/140	22/5883	0.0145857	0.0450694
26	GO:0030054	cell junction	CC	26/140	686/5883	0.0155408	0.046885
3	GO:0005640	nuclear outer membrane	CC	3/140	23/5883	0.0164866	0.0494045
3	GO:0031526	brush border membrane	CC	3/140	27/5883	0.0254184	0.0399624
2	GO:0031528	microvillus membrane	CC	2/140	11/5883	0.026867	0.041581
2	GO:0045095	keratin filament	CC	2/140	11/5883	0.026867	0.041581
10	GO:0043025	neuronal cell body	CC	10/140	201/5883	0.0282815	0.0427332
7	GO:0031253	cell projection membrane	CC	7/140	126/5883	0.0300501	0.0451003
2	GO:0099055	integral component of postsynaptic membrane	CC	2/140	15/5883	0.0482175	0.0493787
8	GO:0005178	integrin binding	MF	8/140	64/5883	0.000121028	0.00568834
11	GO:0050839	cell adhesion molecule binding	MF	11/140	147/5883	0.000696579	0.0109131
4	GO:0015297	antiporter activity	MF	4/140	18/5883	0.000725148	0.0111648
6	GO:0008194	UDP-glycosyltransferase activity	MF	6/140	50/5883	0.00109527	0.0139725
2	GO:0015386	potassium:proton antiporter activity	MF	2/140	3/5883	0.00166071	0.0178676
2	GO:0015385	sodium:proton antiporter activity	MF	2/140	3/5883	0.00166071	0.0178676
2	GO:0019834	phospholipase A2 inhibitor activity	MF	2/140	3/5883	0.00166071	0.0178676
2	GO:0022821	potassium ion antiporter activity	MF	2/140	3/5883	0.00166071	0.0178676
5	GO:0048306	calcium-dependent protein binding	MF	5/140	38/5883	0.00189535	0.0170964
2	GO:0005451	monovalent cation:proton antiporter activity	MF	2/140	4/5883	0.00326955	0.0231723
2	GO:0004859	phospholipase inhibitor activity	MF	2/140	4/5883	0.00326955	0.0231723
2	GO:0051139	metal ion:proton antiporter activity	MF	2/140	4/5883	0.00326955	0.0231723
2	GO:0098634	cell-matrix adhesion mediator activity	MF	2/140	4/5883	0.00326955	0.0231723
4	GO:0005201	extracellular matrix structural constituent	MF	4/140	28/5883	0.00403488	0.0253743
3	GO:0098631	cell adhesion mediator activity	MF	3/140	15/5883	0.00486552	0.0282137
5	GO:0015291	secondary active transmembrane transporter activity	MF	5/140	47/5883	0.00488213	0.0277691
2	GO:0015491	cation:cation antiporter activity	MF	2/140	5/5883	0.00536432	0.0290323
8	GO:0060089	molecular transducer activity	MF	8/140	116/5883	0.00616352	0.0309215
8	GO:0038023	signaling receptor activity	MF	8/140	116/5883	0.00616352	0.0309215
3	GO:0033764	steroid dehydrogenase activity, acting on the CH-OH group of donors, NAD or NADP as acceptor	MF	3/140	17/5883	0.00702301	0.033718
2	GO:0015020	glucuronosyltransferase activity	MF	2/140	6/5883	0.00792131	0.0372302
2	GO:0015299	solute:proton antiporter activity	MF	2/140	6/5883	0.00792131	0.0372302
2	GO:0042910	xenobiotic transmembrane transporter activity	MF	2/140	6/5883	0.00792131	0.0372302
3	GO:0016229	steroid dehydrogenase activity	MF	3/140	19/5883	0.00966649	0.0413023
7	GO:0022804	active transmembrane transporter activity	MF	7/140	101/5883	0.00995874	0.0417519
2	GO:0015301	anion:anion antiporter activity	MF	2/140	7/5883	0.0109176	0.0441152
2	GO:0015298	solute:cation antiporter activity	MF	2/140	7/5883	0.0109176	0.0441152
2	GO:0140323	solute:anion antiporter activity	MF	2/140	7/5883	0.0109176	0.0441152
2	GO:0055102	lipase inhibitor activity	MF	2/140	7/5883	0.0109176	0.0441152
3	GO:0001540	amyloid-beta binding	MF	3/140	20/5883	0.0111771	0.0407394
12	GO:0005509	calcium ion binding	MF	12/140	228/5883	0.0114902	0.0417104
4	GO:0005518	collagen binding	MF	4/140	38/5883	0.012113	0.0425863
6	GO:0008509	anion transmembrane transporter activity	MF	6/140	82/5883	0.0129936	0.0437859
4	GO:0016836	hydro-lyase activity	MF	4/140	39/5883	0.0132536	0.0441621
2	GO:0035615	clathrin adaptor activity	MF	2/140	8/5883	0.0143313	0.0470508
2	GO:0140312	cargo adaptor activity	MF	2/140	8/5883	0.0143313	0.0470508
4	GO:0019838	growth factor binding	MF	4/140	47/5883	0.0248546	0.039145
4	GO:0016835	carbon-oxygen lyase activity	MF	4/140	48/5883	0.026628	0.0413545
2	GO:0001968	fibronectin binding	MF	2/140	11/5883	0.026867	0.041581
2	GO:1901682	sulfur compound transmembrane transporter activity	MF	2/140	11/5883	0.026867	0.041581
31	GO:0042802	identical protein binding	MF	31/140	902/5883	0.0316874	0.0465409
2	GO:0015459	potassium channel regulator activity	MF	2/140	12/5883	0.0317446	0.0465484
5	GO:0016758	transferase activity, transferring hexosyl groups	MF	5/140	76/5883	0.034098	0.0487193
4	GO:0016209	antioxidant activity	MF	4/140	52/5883	0.0344672	0.0488559
3	GO:0050840	extracellular matrix binding	MF	3/140	35/5883	0.0496125	0.0499481
legend：
Table S3D：In the GO enrichment analysis, biological pathways or metabolic pathways with high significance involved at least two differentially protein-related genes between c.jejuni group and FMT group.

## Sheet: S3C
c.jejuni group vs. buytric group in the GO enrichment analysis
Protein Number	GO ID	GO Description	GO Term(Level1)	Ratio_in_study	Ratio_in_pop	Pvalue_uncorrected	Pvalue_corrected
3	GO:0015701	bicarbonate transport	BP	3/79	5/5883	2.28654e-05	0.00802575
8	GO:0015711	organic anion transport	BP	8/79	112/5883	0.000113872	0.0199845
4	GO:0015909	long-chain fatty acid transport	BP	4/79	20/5883	0.000123949	0.0145021
15	GO:0044255	cellular lipid metabolic process	BP	15/79	384/5883	0.000143994	0.0126355
4	GO:0015908	fatty acid transport	BP	4/79	26/5883	0.000359757	0.0210458
8	GO:0006820	anion transport	BP	8/79	136/5883	0.000434926	0.0218084
2	GO:0070459	prolactin secretion	BP	2/79	3/5883	0.000529556	0.0232343
16	GO:0006629	lipid metabolic process	BP	16/79	483/5883	0.000555881	0.0216793
4	GO:0007187	G protein-coupled receptor signaling pathway, coupled to cyclic nucleotide second messenger	BP	4/79	32/5883	0.00081406	0.0285735
2	GO:0015780	nucleotide-sugar transmembrane transport	BP	2/79	4/5883	0.00104988	0.0335006
4	GO:0006885	regulation of pH	BP	4/79	35/5883	0.00114971	0.028825
4	GO:0015718	monocarboxylic acid transport	BP	4/79	38/5883	0.00157218	0.0344897
3	GO:0008643	carbohydrate transport	BP	3/79	18/5883	0.00164476	0.0339596
2	GO:1902001	fatty acid transmembrane transport	BP	2/79	5/5883	0.00173455	0.0320435
2	GO:0030259	lipid glycosylation	BP	2/79	5/5883	0.00173455	0.0320435
3	GO:0000038	very long-chain fatty acid metabolic process	BP	3/79	19/5883	0.00193437	0.0323317
4	GO:0034754	cellular hormone metabolic process	BP	4/79	43/5883	0.00249852	0.0381295
2	GO:0071474	cellular hyperosmotic response	BP	2/79	6/5883	0.00257918	0.0377205
2	GO:0140354	lipid import into cell	BP	2/79	6/5883	0.00257918	0.0377205
2	GO:0044539	long-chain fatty acid import into cell	BP	2/79	6/5883	0.00257918	0.0377205
2	GO:0042760	very long-chain fatty acid catabolic process	BP	2/79	6/5883	0.00257918	0.0377205
8	GO:0010817	regulation of hormone levels	BP	8/79	179/5883	0.00259238	0.0324974
2	GO:0007200	phospholipase C-activating G protein-coupled receptor signaling pathway	BP	2/79	7/5883	0.00357946	0.0418796
2	GO:0048240	sperm capacitation	BP	2/79	7/5883	0.00357946	0.0418796
4	GO:0055067	monovalent inorganic cation homeostasis	BP	4/79	48/5883	0.00374492	0.0386608
3	GO:0009225	nucleotide-sugar metabolic process	BP	3/79	25/5883	0.00433324	0.0422491
2	GO:0002828	regulation of type 2 immune response	BP	2/79	8/5883	0.00473115	0.044882
6	GO:0048545	response to steroid hormone	BP	6/79	119/5883	0.00504427	0.0442635
3	GO:0051453	regulation of intracellular pH	BP	3/79	28/5883	0.00599646	0.0489479
3	GO:0048469	cell maturation	BP	3/79	38/5883	0.0140302	0.0349262
3	GO:0034308	primary alcohol metabolic process	BP	3/79	39/5883	0.0150549	0.0372131
3	GO:0030004	cellular monovalent inorganic cation homeostasis	BP	3/79	40/5883	0.0161209	0.0392946
4	GO:0072329	monocarboxylic acid catabolic process	BP	4/79	75/5883	0.017825	0.0428532
2	GO:0009226	nucleotide-sugar biosynthetic process	BP	2/79	16/5883	0.0189155	0.0451655
3	GO:0006721	terpenoid metabolic process	BP	3/79	43/5883	0.0195685	0.0457903
3	GO:0098656	anion transmembrane transport	BP	3/79	44/5883	0.0208013	0.0483526
2	GO:0009065	glutamine family amino acid catabolic process	BP	2/79	17/5883	0.021253	0.0490777
2	GO:0048255	mRNA stabilization	BP	2/79	17/5883	0.021253	0.0490777
8	GO:0003006	developmental process involved in reproduction	BP	8/79	258/5883	0.0216928	0.0484978
3	GO:0071695	anatomical structure maturation	BP	3/79	45/5883	0.0220759	0.0487337
2	GO:0006767	water-soluble vitamin metabolic process	BP	2/79	20/5883	0.0289331	0.041621
3	GO:0016051	carbohydrate biosynthetic process	BP	3/79	51/5883	0.0306035	0.0433138
10	GO:1901135	carbohydrate derivative metabolic process	BP	10/79	371/5883	0.0313733	0.0442251
2	GO:0051353	positive regulation of oxidoreductase activity	BP	2/79	21/5883	0.0317045	0.0441599
2	GO:0043489	RNA stabilization	BP	2/79	21/5883	0.0317045	0.0441599
2	GO:0019748	secondary metabolic process	BP	2/79	21/5883	0.0317045	0.0441599
3	GO:0006720	isoprenoid metabolic process	BP	3/79	52/5883	0.0321708	0.0437672
2	GO:1902373	negative regulation of mRNA catabolic process	BP	2/79	22/5883	0.0345764	0.0459708
2	GO:0030072	peptide hormone secretion	BP	2/79	22/5883	0.0345764	0.0459708
3	GO:0022408	negative regulation of cell-cell adhesion	BP	3/79	54/5883	0.0354296	0.046576
3	GO:0021700	developmental maturation	BP	3/79	55/5883	0.0371208	0.0484364
5	GO:0016042	lipid catabolic process	BP	5/79	138/5883	0.037325	0.0481657
2	GO:0060420	regulation of heart growth	BP	2/79	23/5883	0.0375454	0.0482726
2	GO:0006821	chloride transport	BP	2/79	23/5883	0.0375454	0.0482726
9	GO:0006811	ion transport	BP	9/79	319/5883	0.0381022	0.0482811
4	GO:0007186	G protein-coupled receptor signaling pathway	BP	4/79	96/5883	0.039511	0.0495299
1	GO:0030850	prostate gland development	BP	1/79	3/5883	0.0397537	0.0496567
1	GO:0032415	regulation of sodium:proton antiporter activity	BP	1/79	3/5883	0.0397537	0.0496567
1	GO:0046639	negative regulation of alpha-beta T cell differentiation	BP	1/79	3/5883	0.0397537	0.0496567
1	GO:0060081	membrane hyperpolarization	BP	1/79	3/5883	0.0397537	0.0496567
1	GO:0008626	granzyme-mediated apoptotic signaling pathway	BP	1/79	3/5883	0.0397537	0.0496567
1	GO:0003071	renal system process involved in regulation of systemic arterial blood pressure	BP	1/79	3/5883	0.0397537	0.0496567
1	GO:0031018	endocrine pancreas development	BP	1/79	3/5883	0.0397537	0.0496567
1	GO:2000483	negative regulation of interleukin-8 secretion	BP	1/79	3/5883	0.0397537	0.0496567
1	GO:0030263	apoptotic chromosome condensation	BP	1/79	3/5883	0.0397537	0.0496567
1	GO:0043371	negative regulation of CD4-positive, alpha-beta T cell differentiation	BP	1/79	3/5883	0.0397537	0.0496567
1	GO:1905462	regulation of DNA duplex unwinding	BP	1/79	3/5883	0.0397537	0.0496567
1	GO:0030592	DNA ADP-ribosylation	BP	1/79	3/5883	0.0397537	0.0496567
1	GO:0006059	hexitol metabolic process	BP	1/79	3/5883	0.0397537	0.0496567
1	GO:2001293	malonyl-CoA metabolic process	BP	1/79	3/5883	0.0397537	0.0496567
1	GO:0045624	positive regulation of T-helper cell differentiation	BP	1/79	3/5883	0.0397537	0.0496567
1	GO:0006171	cAMP biosynthetic process	BP	1/79	3/5883	0.0397537	0.0496567
1	GO:0042415	norepinephrine metabolic process	BP	1/79	3/5883	0.0397537	0.0496567
1	GO:0042063	gliogenesis	BP	1/79	3/5883	0.0397537	0.0496567
1	GO:0062100	positive regulation of programmed necrotic cell death	BP	1/79	3/5883	0.0397537	0.0496567
1	GO:0036066	protein O-linked fucosylation	BP	1/79	3/5883	0.0397537	0.0496567
1	GO:0006751	glutathione catabolic process	BP	1/79	3/5883	0.0397537	0.0496567
1	GO:0042726	flavin-containing compound metabolic process	BP	1/79	3/5883	0.0397537	0.0496567
1	GO:0019747	regulation of isoprenoid metabolic process	BP	1/79	3/5883	0.0397537	0.0496567
1	GO:0060545	positive regulation of necroptotic process	BP	1/79	3/5883	0.0397537	0.0496567
1	GO:0090481	pyrimidine nucleotide-sugar transmembrane transport	BP	1/79	3/5883	0.0397537	0.0496567
1	GO:0014807	regulation of somitogenesis	BP	1/79	3/5883	0.0397537	0.0496567
1	GO:0018312	peptidyl-serine ADP-ribosylation	BP	1/79	3/5883	0.0397537	0.0496567
2	GO:0045833	negative regulation of lipid metabolic process	BP	2/79	24/5883	0.0406086	0.0439926
2	GO:0001938	positive regulation of endothelial cell proliferation	BP	2/79	24/5883	0.0406086	0.0439926
2	GO:0006040	amino sugar metabolic process	BP	2/79	24/5883	0.0406086	0.0439926
2	GO:0031122	cytoplasmic microtubule organization	BP	2/79	24/5883	0.0406086	0.0439926
4	GO:0043413	macromolecule glycosylation	BP	4/79	97/5883	0.0408033	0.0433998
4	GO:0006486	protein glycosylation	BP	4/79	97/5883	0.0408033	0.0433998
5	GO:0016054	organic acid catabolic process	BP	5/79	143/5883	0.0424805	0.0446427
5	GO:0046395	carboxylic acid catabolic process	BP	5/79	143/5883	0.0424805	0.0446427
2	GO:0019933	cAMP-mediated signaling	BP	2/79	25/5883	0.043763	0.0454462
2	GO:0006611	protein export from nucleus	BP	2/79	25/5883	0.043763	0.0454462
4	GO:0006869	lipid transport	BP	4/79	103/5883	0.0490597	0.0494827
4	GO:0030258	lipid modification	BP	4/79	103/5883	0.0490597	0.0494827
9	GO:0009725	response to hormone	BP	9/79	347/5883	0.0497163	0.0498584
7	GO:0016324	apical plasma membrane	CC	7/79	146/5883	0.00327183	0.0396004
2	GO:0042629	mast cell granule	CC	2/79	8/5883	0.00473115	0.044882
3	GO:0031526	brush border membrane	CC	3/79	27/5883	0.00540571	0.0462781
6	GO:0031226	intrinsic component of plasma membrane	CC	6/79	174/5883	0.0287935	0.0415906
2	GO:0005782	peroxisomal matrix	CC	2/79	21/5883	0.0317045	0.0441599
2	GO:0031907	microbody lumen	CC	2/79	21/5883	0.0317045	0.0441599
2	GO:0005640	nuclear outer membrane	CC	2/79	23/5883	0.0375454	0.0482726
1	GO:0031233	intrinsic component of external side of plasma membrane	CC	1/79	3/5883	0.0397537	0.0496567
1	GO:0031232	extrinsic component of external side of plasma membrane	CC	1/79	3/5883	0.0397537	0.0496567
1	GO:0071204	histone pre-mRNA 3'end processing complex	CC	1/79	3/5883	0.0397537	0.0496567
1	GO:0044194	cytolytic granule	CC	1/79	3/5883	0.0397537	0.0496567
2	GO:0030173	integral component of Golgi membrane	CC	2/79	24/5883	0.0406086	0.0439926
2	GO:0031228	intrinsic component of Golgi membrane	CC	2/79	25/5883	0.043763	0.0454462
23	GO:0016021	integral component of membrane	CC	23/79	1177/5883	0.0473439	0.0483073
24	GO:0031224	intrinsic component of membrane	CC	24/79	1221/5883	0.0490495	0.049615
3	GO:0005324	long-chain fatty acid transporter activity	MF	3/79	9/5883	0.000184742	0.0129689
2	GO:0005338	nucleotide-sugar transmembrane transporter activity	MF	2/79	4/5883	0.00104988	0.0335006
3	GO:0033764	steroid dehydrogenase activity, acting on the CH-OH group of donors, NAD or NADP as acceptor	MF	3/79	17/5883	0.00138395	0.0323845
3	GO:0015297	antiporter activity	MF	3/79	18/5883	0.00164476	0.0339596
3	GO:0016229	steroid dehydrogenase activity	MF	3/79	19/5883	0.00193437	0.0323317
2	GO:0015301	anion:anion antiporter activity	MF	2/79	7/5883	0.00357946	0.0418796
2	GO:0140323	solute:anion antiporter activity	MF	2/79	7/5883	0.00357946	0.0418796
2	GO:0004089	carbonate dehydratase activity	MF	2/79	8/5883	0.00473115	0.044882
3	GO:0016836	hydro-lyase activity	MF	3/79	39/5883	0.0150549	0.0372131
2	GO:0004033	aldo-keto reductase (NADP) activity	MF	2/79	16/5883	0.0189155	0.0451655
2	GO:0008106	alcohol dehydrogenase (NADP+) activity	MF	2/79	16/5883	0.0189155	0.0451655
2	GO:0015932	nucleobase-containing compound transmembrane transporter activity	MF	2/79	20/5883	0.0289331	0.041621
4	GO:0016616	oxidoreductase activity, acting on the CH-OH group of donors, NAD or NADP as acceptor	MF	4/79	87/5883	0.0289547	0.0413134
3	GO:0008194	UDP-glycosyltransferase activity	MF	3/79	50/5883	0.0290777	0.041321
2	GO:1901505	carbohydrate derivative transmembrane transporter activity	MF	2/79	21/5883	0.0317045	0.0441599
3	GO:0048018	receptor ligand activity	MF	3/79	53/5883	0.0337796	0.0450822
4	GO:0016614	oxidoreductase activity, acting on CH-OH group of donors	MF	4/79	92/5883	0.0345813	0.0456317
3	GO:0020037	heme binding	MF	3/79	55/5883	0.0371208	0.0484364
3	GO:0030546	signaling receptor activator activity	MF	3/79	55/5883	0.0371208	0.0484364
2	GO:0043621	protein self-association	MF	2/79	23/5883	0.0375454	0.0482726
44	GO:0003824	catalytic activity	MF	44/79	2578/5883	0.039336	0.0496653
1	GO:0018812	3-hydroxyacyl-CoA dehydratase activity	MF	1/79	3/5883	0.0397537	0.0496567
1	GO:0005459	UDP-galactose transmembrane transporter activity	MF	1/79	3/5883	0.0397537	0.0496567
1	GO:0031957	very long-chain fatty acid-CoA ligase activity	MF	1/79	3/5883	0.0397537	0.0496567
1	GO:0016530	metallochaperone activity	MF	1/79	3/5883	0.0397537	0.0496567
1	GO:0015165	pyrimidine nucleotide-sugar transmembrane transporter activity	MF	1/79	3/5883	0.0397537	0.0496567
1	GO:0008454	alpha-1,3-mannosylglycoprotein 4-beta-N-acetylglucosaminyltransferase activity	MF	1/79	3/5883	0.0397537	0.0496567
1	GO:0140294	NAD DNA ADP-ribosyltransferase activity	MF	1/79	3/5883	0.0397537	0.0496567
1	GO:0009374	biotin binding	MF	1/79	3/5883	0.0397537	0.0496567
1	GO:0030151	molybdenum ion binding	MF	1/79	3/5883	0.0397537	0.0496567
1	GO:0003847	1-alkyl-2-acetylglycerophosphocholine esterase activity	MF	1/79	3/5883	0.0397537	0.0496567
1	GO:0015116	sulfate transmembrane transporter activity	MF	1/79	3/5883	0.0397537	0.0496567
1	GO:0019834	phospholipase A2 inhibitor activity	MF	1/79	3/5883	0.0397537	0.0496567
3	GO:0005319	lipid transporter activity	MF	3/79	57/5883	0.0406258	0.0433424
3	GO:0046906	tetrapyrrole binding	MF	3/79	58/5883	0.0424391	0.0447331
11	GO:0016491	oxidoreductase activity	MF	11/79	428/5883	0.0446887	0.0459992
4	GO:0022804	active transmembrane transporter activity	MF	4/79	101/5883	0.0462118	0.0474279
2	GO:0015108	chloride transmembrane transporter activity	MF	2/79	26/5883	0.0470056	0.0481019
3	GO:0030545	receptor regulator activity	MF	3/79	61/5883	0.0481196	0.0489565
legend：
Table S3D：In the GO enrichment analysis, biological pathways or metabolic pathways with high significance involved at least two differentially protein-related genes between c.jejuni group and buytric group.

## Sheet: S3D
c.jejuni group vs. bile group in the GO enrichment analysis
Protein Number	GO ID	GO Description	GO Term(Level1)	Ratio_in_study	Ratio_in_pop	Pvalue_uncorrected	Pvalue_corrected
6	GO:0006493	protein O-linked glycosylation	BP	6/128	31/5883	4.44447e-05	0.00942227
2	GO:0019448	L-cysteine catabolic process	BP	2/128	2/5883	0.000469775	0.013279
2	GO:0046439	L-cysteine metabolic process	BP	2/128	2/5883	0.000469775	0.013279
2	GO:0032099	negative regulation of appetite	BP	2/128	2/5883	0.000469775	0.013279
2	GO:0009093	cysteine catabolic process	BP	2/128	2/5883	0.000469775	0.013279
3	GO:0009071	serine family amino acid catabolic process	BP	3/128	9/5883	0.000767906	0.0155044
8	GO:0043413	macromolecule glycosylation	BP	8/128	97/5883	0.0011509	0.0203326
8	GO:0006486	protein glycosylation	BP	8/128	97/5883	0.0011509	0.0203326
2	GO:0019240	citrulline biosynthetic process	BP	2/128	3/5883	0.00138919	0.0218155
2	GO:0032098	regulation of appetite	BP	2/128	3/5883	0.00138919	0.0218155
2	GO:0034975	protein folding in endoplasmic reticulum	BP	2/128	3/5883	0.00138919	0.0218155
2	GO:0032096	negative regulation of response to food	BP	2/128	3/5883	0.00138919	0.0218155
5	GO:0006890	retrograde vesicle-mediated transport, Golgi to endoplasmic reticulum	BP	5/128	39/5883	0.00143418	0.0190029
8	GO:0070085	glycosylation	BP	8/128	104/5883	0.00180691	0.0218895
8	GO:1901605	alpha-amino acid metabolic process	BP	8/128	109/5883	0.00243452	0.0271641
3	GO:0009084	glutamine family amino acid biosynthetic process	BP	3/128	13/5883	0.00245288	0.0266672
2	GO:0032095	regulation of response to food	BP	2/128	4/5883	0.00273877	0.0270056
2	GO:0032105	negative regulation of response to extracellular stimulus	BP	2/128	4/5883	0.00273877	0.0270056
2	GO:0032108	negative regulation of response to nutrient levels	BP	2/128	4/5883	0.00273877	0.0270056
9	GO:0009617	response to bacterium	BP	9/128	140/5883	0.00327421	0.028332
2	GO:0000098	sulfur amino acid catabolic process	BP	2/128	5/5883	0.00449964	0.0374088
2	GO:0015701	bicarbonate transport	BP	2/128	5/5883	0.00449964	0.0374088
2	GO:0055129	L-proline biosynthetic process	BP	2/128	5/5883	0.00449964	0.0374088
2	GO:0006561	proline biosynthetic process	BP	2/128	5/5883	0.00449964	0.0374088
3	GO:0044273	sulfur compound catabolic process	BP	3/128	16/5883	0.00457913	0.0340623
3	GO:0030168	platelet activation	BP	3/128	17/5883	0.00547284	0.0386747
5	GO:1901606	alpha-amino acid catabolic process	BP	5/128	54/5883	0.00607754	0.0415625
3	GO:0046039	GTP metabolic process	BP	3/128	18/5883	0.00646413	0.0435046
4	GO:0009161	ribonucleoside monophosphate metabolic process	BP	4/128	35/5883	0.00664242	0.0426725
2	GO:0000052	citrulline metabolic process	BP	2/128	6/5883	0.00665355	0.042106
2	GO:0016266	O-glycan processing	BP	2/128	6/5883	0.00665355	0.042106
2	GO:0098719	sodium ion import across plasma membrane	BP	2/128	6/5883	0.00665355	0.042106
2	GO:0032107	regulation of response to nutrient levels	BP	2/128	6/5883	0.00665355	0.042106
2	GO:0032104	regulation of response to extracellular stimulus	BP	2/128	6/5883	0.00665355	0.042106
8	GO:0016053	organic acid biosynthetic process	BP	8/128	129/5883	0.00680706	0.0390026
4	GO:0009119	ribonucleoside metabolic process	BP	4/128	38/5883	0.00890729	0.0466258
4	GO:0009123	nucleoside monophosphate metabolic process	BP	4/128	38/5883	0.00890729	0.0466258
2	GO:0006591	ornithine metabolic process	BP	2/128	7/5883	0.00918282	0.0463514
2	GO:0006560	proline metabolic process	BP	2/128	7/5883	0.00918282	0.0463514
2	GO:0045176	apical protein localization	BP	2/128	7/5883	0.00918282	0.0463514
4	GO:1901607	alpha-amino acid biosynthetic process	BP	4/128	39/5883	0.00976136	0.0465036
14	GO:0006811	ion transport	BP	14/128	319/5883	0.00980918	0.0462122
3	GO:0000096	sulfur amino acid metabolic process	BP	3/128	21/5883	0.0100476	0.0468151
5	GO:0009063	cellular amino acid catabolic process	BP	5/128	63/5883	0.0115709	0.0495562
4	GO:0008652	cellular amino acid biosynthetic process	BP	4/128	41/5883	0.0116252	0.049291
3	GO:0098739	import across plasma membrane	BP	3/128	28/5883	0.0221676	0.0380528
3	GO:0006891	intra-Golgi vesicle-mediated transport	BP	3/128	28/5883	0.0221676	0.0380528
2	GO:0060996	dendritic spine development	BP	2/128	11/5883	0.0227199	0.0382271
2	GO:0051965	positive regulation of synapse assembly	BP	2/128	11/5883	0.0227199	0.0382271
4	GO:0009116	nucleoside metabolic process	BP	4/128	52/5883	0.0259034	0.04192
10	GO:0055085	transmembrane transport	BP	10/128	214/5883	0.0259621	0.0418553
8	GO:0006520	cellular amino acid metabolic process	BP	8/128	164/5883	0.0260035	0.0417631
3	GO:0009124	nucleoside monophosphate biosynthetic process	BP	3/128	30/5883	0.0266256	0.0426009
2	GO:0043173	nucleotide salvage	BP	2/128	12/5883	0.0268805	0.042847
2	GO:0046033	AMP metabolic process	BP	2/128	13/5883	0.0313218	0.0484688
2	GO:0045600	positive regulation of fat cell differentiation	BP	2/128	13/5883	0.0313218	0.0484688
2	GO:0048169	regulation of long-term neuronal synaptic plasticity	BP	2/128	13/5883	0.0313218	0.0484688
2	GO:0003333	amino acid transmembrane transport	BP	2/128	16/5883	0.0461934	0.0468564
2	GO:0009218	pyrimidine ribonucleotide metabolic process	BP	2/128	16/5883	0.0461934	0.0468564
2	GO:0090503	RNA phosphodiester bond hydrolysis, exonucleolytic	BP	2/128	16/5883	0.0461934	0.0468564
3	GO:0042278	purine nucleoside metabolic process	BP	3/128	38/5883	0.0488436	0.049075
5	GO:0050890	cognition	BP	5/128	92/5883	0.0494146	0.0494146
47	GO:0031224	intrinsic component of membrane	CC	47/128	1221/5883	3.42571e-05	0.014525
45	GO:0016021	integral component of membrane	CC	45/128	1177/5883	4.78517e-05	0.00676304
16	GO:0000139	Golgi membrane	CC	16/128	274/5883	0.00026424	0.0124486
24	GO:0005783	endoplasmic reticulum	CC	24/128	567/5883	0.00123398	0.0201233
6	GO:0005793	endoplasmic reticulum-Golgi intermediate compartment	CC	6/128	60/5883	0.00180511	0.0225108
3	GO:0034663	endoplasmic reticulum chaperone complex	CC	3/128	12/5883	0.00191714	0.0225796
28	GO:0098588	bounding membrane of organelle	CC	28/128	730/5883	0.00249873	0.0264865
6	GO:0005788	endoplasmic reticulum lumen	CC	6/128	65/5883	0.00272629	0.0275225
4	GO:0032580	Golgi cisterna membrane	CC	4/128	36/5883	0.00734906	0.041
19	GO:0005794	Golgi apparatus	CC	19/128	471/5883	0.00760392	0.0413341
40	GO:0031090	organelle membrane	CC	40/128	1329/5883	0.0242054	0.0394734
2	GO:0030126	COPI vesicle coat	CC	2/128	12/5883	0.0268805	0.042847
3	GO:0005791	rough endoplasmic reticulum	CC	3/128	31/5883	0.0290211	0.0454057
2	GO:0034364	high-density lipoprotein particle	CC	2/128	13/5883	0.0313218	0.0484688
2	GO:0097729	9+2 motile cilium	CC	2/128	13/5883	0.0313218	0.0484688
3	GO:0043679	axon terminus	CC	3/128	37/5883	0.0456907	0.0467943
7	GO:0008194	UDP-glycosyltransferase activity	MF	7/128	50/5883	8.98273e-05	0.00761736
10	GO:0016757	transferase activity, transferring glycosyl groups	MF	10/128	107/5883	9.83183e-05	0.00694783
8	GO:0016758	transferase activity, transferring hexosyl groups	MF	8/128	76/5883	0.00021987	0.0116531
4	GO:0008376	acetylgalactosaminyltransferase activity	MF	4/128	16/5883	0.000317697	0.0122458
9	GO:0022804	active transmembrane transporter activity	MF	9/128	101/5883	0.000318134	0.0112407
14	GO:0005509	calcium ion binding	MF	14/128	228/5883	0.000393985	0.01285
6	GO:0015291	secondary active transmembrane transporter activity	MF	6/128	47/5883	0.000487494	0.0108788
3	GO:0004653	polypeptide N-acetylgalactosaminyltransferase activity	MF	3/128	9/5883	0.000767906	0.0155044
2	GO:0048531	beta-1,3-galactosyltransferase activity	MF	2/128	3/5883	0.00138919	0.0218155
2	GO:0005452	inorganic anion exchanger activity	MF	2/128	4/5883	0.00273877	0.0270056
6	GO:0022853	active ion transmembrane transporter activity	MF	6/128	67/5883	0.00317962	0.0280866
3	GO:0051787	misfolded protein binding	MF	3/128	15/5883	0.00378011	0.0320554
2	GO:0015491	cation:cation antiporter activity	MF	2/128	5/5883	0.00449964	0.0374088
2	GO:0016661	oxidoreductase activity, acting on other nitrogenous compounds as donors	MF	2/128	5/5883	0.00449964	0.0374088
3	GO:0015297	antiporter activity	MF	3/128	18/5883	0.00646413	0.0435046
2	GO:0008239	dipeptidyl-peptidase activity	MF	2/128	6/5883	0.00665355	0.042106
6	GO:0046873	metal ion transmembrane transporter activity	MF	6/128	78/5883	0.00674205	0.0391593
4	GO:0048306	calcium-dependent protein binding	MF	4/128	38/5883	0.00890729	0.0466258
2	GO:0016671	oxidoreductase activity, acting on a sulfur group of donors, disulfide as acceptor	MF	2/128	7/5883	0.00918282	0.0463514
2	GO:0015298	solute:cation antiporter activity	MF	2/128	7/5883	0.00918282	0.0463514
12	GO:0022857	transmembrane transporter activity	MF	12/128	251/5883	0.0116793	0.0490299
2	GO:0044548	S100 protein binding	MF	2/128	11/5883	0.0227199	0.0382271
2	GO:0072509	divalent inorganic cation transmembrane transporter activity	MF	2/128	11/5883	0.0227199	0.0382271
13	GO:0005215	transporter activity	MF	13/128	315/5883	0.025681	0.0417193
4	GO:0048018	receptor ligand activity	MF	4/128	53/5883	0.0275599	0.0434402
4	GO:0030546	signaling receptor activator activity	MF	4/128	55/5883	0.0310595	0.0482389
2	GO:0015171	amino acid transmembrane transporter activity	MF	2/128	13/5883	0.0313218	0.0484688
2	GO:0046915	transition metal ion transmembrane transporter activity	MF	2/128	13/5883	0.0313218	0.0484688
3	GO:0015085	calcium ion transmembrane transporter activity	MF	3/128	32/5883	0.0315271	0.0475711
3	GO:0030170	pyridoxal phosphate binding	MF	3/128	32/5883	0.0315271	0.0475711
5	GO:0008509	anion transmembrane transporter activity	MF	5/128	82/5883	0.0324754	0.0486558
4	GO:0030545	receptor regulator activity	MF	4/128	61/5883	0.0430678	0.0445384
3	GO:0015103	inorganic anion transmembrane transporter activity	MF	3/128	37/5883	0.0456907	0.0467943
legend：
Table S3D：In the GO enrichment analysis, biological pathways or metabolic pathways with high significance involved at least two differentially protein-related genes between c.jejuni group and bile group.

## Sheet: S3E
control group vs. c.jejuni group in the KEGG enrichment analysis
Protein Number	Pathway_ID	KEGG Description	Database	Ratio_in_study	Ratio_in_pop	P_value_uncorrected
107	mmu01100	Metabolic pathways	KEGG PATHWAY	107/331	1030/5332	4.15519e-09
11	mmu00512	Mucin type O-glycan biosynthesis	KEGG PATHWAY	11/331	23/5332	3.08854e-08
12	mmu00514	Other types of O-glycan biosynthesis	KEGG PATHWAY	12/331	32/5332	1.96371e-07
14	mmu00830	Retinol metabolism	KEGG PATHWAY	14/331	59/5332	9.89842e-06
10	mmu00590	Arachidonic acid metabolism	KEGG PATHWAY	10/331	41/5332	0.00014724
11	mmu00650	Butanoate metabolism	KEGG PATHWAY	11/331	51/5332	0.000225023
5	mmu00603	Glycosphingolipid biosynthesis - globo and isoglobo series	KEGG PATHWAY	5/331	12/5332	0.000492728
7	mmu04964	Proximal tubule bicarbonate reclamation	KEGG PATHWAY	7/331	29/5332	0.00158355
11	mmu05204	Chemical carcinogenesis	KEGG PATHWAY	11/331	63/5332	0.00148861
8	mmu04978	Mineral absorption	KEGG PATHWAY	8/331	39/5332	0.00228335
5	mmu00072	Synthesis and degradation of ketone bodies	KEGG PATHWAY	5/331	16/5332	0.00220993
10	mmu04974	Protein digestion and absorption	KEGG PATHWAY	10/331	60/5332	0.00345325
9	mmu00982	Drug metabolism - cytochrome P450	KEGG PATHWAY	9/331	49/5332	0.00276342
4	mmu00920	Sulfur metabolism	KEGG PATHWAY	4/331	11/5332	0.00339438
11	mmu04976	Bile secretion	KEGG PATHWAY	11/331	69/5332	0.00315811
3	mmu00430	Taurine and hypotaurine metabolism	KEGG PATHWAY	3/331	6/5332	0.0041187
9	mmu00980	Metabolism of xenobiotics by cytochrome P450	KEGG PATHWAY	9/331	54/5332	0.00544212
8	mmu00140	Steroid hormone biosynthesis	KEGG PATHWAY	8/331	46/5332	0.00662987
7	mmu04740	Olfactory transduction	KEGG PATHWAY	7/331	38/5332	0.00791414
10	mmu04925	Aldosterone synthesis and secretion	KEGG PATHWAY	10/331	71/5332	0.011555
4	mmu04744	Phototransduction	KEGG PATHWAY	4/331	15/5332	0.0115217
4	mmu00601	Glycosphingolipid biosynthesis - lacto and neolacto series	KEGG PATHWAY	4/331	15/5332	0.0115217
10	mmu00983	Drug metabolism - other enzymes	KEGG PATHWAY	10/331	73/5332	0.0139371
10	mmu04970	Salivary secretion	KEGG PATHWAY	10/331	74/5332	0.0152577
6	mmu04927	Cortisol synthesis and secretion	KEGG PATHWAY	6/331	35/5332	0.0192131
5	mmu00040	Pentose and glucuronate interconversions	KEGG PATHWAY	5/331	27/5332	0.0232974
10	mmu01230	Biosynthesis of amino acids	KEGG PATHWAY	10/331	79/5332	0.0232955
6	mmu00513	Various types of N-glycan biosynthesis	KEGG PATHWAY	6/331	38/5332	0.0279781
9	mmu04971	Gastric acid secretion	KEGG PATHWAY	9/331	70/5332	0.0279487
6	mmu00250	Alanine, aspartate and glutamate metabolism	KEGG PATHWAY	6/331	39/5332	0.0314022
3	mmu00591	Linoleic acid metabolism	KEGG PATHWAY	3/331	11/5332	0.0269305
3	mmu00604	Glycosphingolipid biosynthesis - ganglio series	KEGG PATHWAY	3/331	11/5332	0.0269305
5	mmu00061	Fatty acid biosynthesis	KEGG PATHWAY	5/331	29/5332	0.0309822
13	mmu04261	Adrenergic signaling in cardiomyocytes	KEGG PATHWAY	13/331	121/5332	0.036137
3	mmu00910	Nitrogen metabolism	KEGG PATHWAY	3/331	12/5332	0.0342923
9	mmu04260	Cardiac muscle contraction	KEGG PATHWAY	9/331	73/5332	0.0355054
4	mmu00770	Pantothenate and CoA biosynthesis	KEGG PATHWAY	4/331	21/5332	0.037686
5	mmu04913	Ovarian steroidogenesis	KEGG PATHWAY	5/331	31/5332	0.0400903
15	mmu04919	Thyroid hormone signaling pathway	KEGG PATHWAY	15/331	149/5332	0.0422516
11	mmu04146	Peroxisome	KEGG PATHWAY	11/331	99/5332	0.0418756
legend：
Table S3E：In the KEGG enrichment analysis, biological pathways or metabolic pathways with high significance involved at least two differentially protein-related genes between control group and c.jejuni group.

## Sheet: S3F
c.jejuni group vs. FMT group in the KEGG enrichment analysis
Protein Number	Pathway_ID	KEGG Description	Database	Ratio_in_study	Ratio_in_pop	P_value_uncorrected
18	mmu04510	Focal adhesion	KEGG PATHWAY	18/132	241/5332	2.21595e-05
13	mmu05146	Amoebiasis	KEGG PATHWAY	13/132	127/5332	1.24684e-05
8	mmu04974	Protein digestion and absorption	KEGG PATHWAY	8/132	60/5332	9.88068e-05
17	mmu05205	Proteoglycans in cancer	KEGG PATHWAY	17/132	263/5332	0.000230259
10	mmu05412	Arrhythmogenic right ventricular cardiomyopathy	KEGG PATHWAY	10/132	104/5332	0.000222214
9	mmu04514	Cell adhesion molecules	KEGG PATHWAY	9/132	90/5332	0.00034412
9	mmu04146	Peroxisome	KEGG PATHWAY	9/132	99/5332	0.000699035
15	mmu04151	PI3K-Akt signaling pathway	KEGG PATHWAY	15/132	242/5332	0.000852861
14	mmu04810	Regulation of actin cytoskeleton	KEGG PATHWAY	14/132	220/5332	0.000988678
7	mmu04976	Bile secretion	KEGG PATHWAY	7/132	69/5332	0.0014615
7	mmu04512	ECM-receptor interaction	KEGG PATHWAY	7/132	68/5332	0.0013404
8	mmu05222	Small cell lung cancer	KEGG PATHWAY	8/132	91/5332	0.00172612
7	mmu05133	Pertussis	KEGG PATHWAY	7/132	75/5332	0.00237808
7	mmu05014	Amyotrophic lateral sclerosis	KEGG PATHWAY	7/132	76/5332	0.00256633
16	mmu05165	Human papillomavirus infection	KEGG PATHWAY	16/132	294/5332	0.00226574
8	mmu04650	Natural killer cell mediated cytotoxicity	KEGG PATHWAY	8/132	101/5332	0.003339
10	mmu04919	Thyroid hormone signaling pathway	KEGG PATHWAY	10/132	149/5332	0.00362239
12	mmu05203	Viral carcinogenesis	KEGG PATHWAY	12/132	212/5332	0.00593563
7	mmu04370	VEGF signaling pathway	KEGG PATHWAY	7/132	90/5332	0.00659209
10	mmu04145	Phagosome	KEGG PATHWAY	10/132	168/5332	0.00838637
8	mmu04066	HIF-1 signaling pathway	KEGG PATHWAY	8/132	119/5332	0.00894621
9	mmu04670	Leukocyte transendothelial migration	KEGG PATHWAY	9/132	146/5332	0.00982425
6	mmu04213	Longevity regulating pathway - multiple species	KEGG PATHWAY	6/132	71/5332	0.00788485
6	mmu05140	Leishmaniasis	KEGG PATHWAY	6/132	71/5332	0.00788485
6	mmu04970	Salivary secretion	KEGG PATHWAY	6/132	74/5332	0.00960424
11	mmu04010	MAPK signaling pathway	KEGG PATHWAY	11/132	204/5332	0.011793
10	mmu05166	Human T-cell leukemia virus 1 infection	KEGG PATHWAY	10/132	178/5332	0.0123333
5	mmu04640	Hematopoietic cell lineage	KEGG PATHWAY	5/132	57/5332	0.0128865
6	mmu04610	Complement and coagulation cascades	KEGG PATHWAY	6/132	77/5332	0.0115762
4	mmu04978	Mineral absorption	KEGG PATHWAY	4/132	39/5332	0.0151022
7	mmu04380	Osteoclast differentiation	KEGG PATHWAY	7/132	107/5332	0.0162942
4	mmu05150	Staphylococcus aureus infection	KEGG PATHWAY	4/132	43/5332	0.0210112
6	mmu05230	Central carbon metabolism in cancer	KEGG PATHWAY	6/132	87/5332	0.0201987
11	mmu05163	Human cytomegalovirus infection	KEGG PATHWAY	11/132	222/5332	0.0209992
5	mmu04911	Insulin secretion	KEGG PATHWAY	5/132	66/5332	0.0230779
5	mmu04620	Toll-like receptor signaling pathway	KEGG PATHWAY	5/132	71/5332	0.0305113
35	mmu01100	Metabolic pathways	KEGG PATHWAY	35/132	1030/5332	0.0253451
5	mmu04211	Longevity regulating pathway	KEGG PATHWAY	5/132	70/5332	0.0289179
5	mmu05213	Endometrial cancer	KEGG PATHWAY	5/132	70/5332	0.0289179
5	mmu04917	Prolactin signaling pathway	KEGG PATHWAY	5/132	70/5332	0.0289179
10	mmu05206	MicroRNAs in cancer	KEGG PATHWAY	10/132	203/5332	0.028219
4	mmu00140	Steroid hormone biosynthesis	KEGG PATHWAY	4/132	46/5332	0.0262576
6	mmu05414	Dilated cardiomyopathy	KEGG PATHWAY	6/132	102/5332	0.0400078
4	mmu04216	Ferroptosis	KEGG PATHWAY	4/132	50/5332	0.0343768
8	mmu04024	cAMP signaling pathway	KEGG PATHWAY	8/132	153/5332	0.0352057
3	mmu00040	Pentose and glucuronate interconversions	KEGG PATHWAY	3/132	27/5332	0.0281198
2	mmu04950	Maturity onset diabetes of the young	KEGG PATHWAY	2/132	13/5332	0.0396912
2	mmu04060	Cytokine-cytokine receptor interaction	KEGG PATHWAY	2/132	12/5332	0.0341289
8	mmu05135	Yersinia infection	KEGG PATHWAY	8/132	154/5332	0.0363874
8	mmu05152	Tuberculosis	KEGG PATHWAY	8/132	154/5332	0.0363874
7	mmu05100	Bacterial invasion of epithelial cells	KEGG PATHWAY	7/132	128/5332	0.0386832
7	mmu05145	Toxoplasmosis	KEGG PATHWAY	7/132	128/5332	0.0386832
9	mmu05168	Herpes simplex virus 1 infection	KEGG PATHWAY	9/132	174/5332	0.027869
6	mmu05202	Transcriptional misregulation in cancer	KEGG PATHWAY	6/132	101/5332	0.0384056
3	mmu00061	Fatty acid biosynthesis	KEGG PATHWAY	3/132	29/5332	0.0338996
3	mmu04964	Proximal tubule bicarbonate reclamation	KEGG PATHWAY	3/132	29/5332	0.0338996
4	mmu05322	Systemic lupus erythematosus	KEGG PATHWAY	4/132	54/5332	0.0438044
8	mmu04360	Axon guidance	KEGG PATHWAY	8/132	163/5332	0.0482456
8	mmu04611	Platelet activation	KEGG PATHWAY	8/132	164/5332	0.0497024
legend：
Table S3F：In the KEGG enrichment analysis, biological pathways or metabolic pathways with high significance involved at least two differentially protein-related genes between c.jejuni group and FMT group.

## Sheet: S3G
c.jejuni group vs. buytric group in the KEGG enrichment analysis
Protein Number	Pathway_ID	KEGG Description	Database	Ratio_in_study	Ratio_in_pop	P_value_uncorrected
4	mmu00140	Steroid hormone biosynthesis	KEGG PATHWAY	4/68	46/5332	0.00263921
6	mmu04922	Glucagon signaling pathway	KEGG PATHWAY	6/68	109/5332	0.0024876
3	mmu04080	Neuroactive ligand-receptor interaction	KEGG PATHWAY	3/68	33/5332	0.00823529
3	mmu00040	Pentose and glucuronate interconversions	KEGG PATHWAY	3/68	27/5332	0.00466194
2	mmu00910	Nitrogen metabolism	KEGG PATHWAY	2/68	12/5332	0.00974038
6	mmu04972	Pancreatic secretion	KEGG PATHWAY	6/68	104/5332	0.00195911
22	mmu01100	Metabolic pathways	KEGG PATHWAY	22/68	1030/5332	0.00708266
2	mmu00920	Sulfur metabolism	KEGG PATHWAY	2/68	11/5332	0.00818399
4	mmu04971	Gastric acid secretion	KEGG PATHWAY	4/68	70/5332	0.0118026
4	mmu00830	Retinol metabolism	KEGG PATHWAY	4/68	59/5332	0.0065033
4	mmu04970	Salivary secretion	KEGG PATHWAY	4/68	74/5332	0.0142608
4	mmu04918	Thyroid hormone synthesis	KEGG PATHWAY	4/68	79/5332	0.0177622
3	mmu00520	Amino sugar and nucleotide sugar metabolism	KEGG PATHWAY	3/68	47/5332	0.0215705
2	mmu05320	Autoimmune thyroid disease	KEGG PATHWAY	2/68	20/5332	0.0262629
6	mmu05166	Human T-cell leukemia virus 1 infection	KEGG PATHWAY	6/68	178/5332	0.025157
3	mmu04924	Renin secretion	KEGG PATHWAY	3/68	53/5332	0.0295297
5	mmu04976	Bile secretion	KEGG PATHWAY	5/68	69/5332	0.0017387
5	mmu04022	cGMP-PKG signaling pathway	KEGG PATHWAY	5/68	146/5332	0.0377155
4	mmu04146	Peroxisome	KEGG PATHWAY	4/68	99/5332	0.0368658
3	mmu04727	GABAergic synapse	KEGG PATHWAY	3/68	57/5332	0.0355869
legend：
Table S3G：In the KEGG enrichment analysis, biological pathways or metabolic pathways with high significance involved at least two differentially protein-related genes between c.jejuni group and buytric group.

## Sheet: S3H
c.jejuni group vs. bile group in the KEGG enrichment analysis
Protein Number	Pathway_ID	KEGG Description	Database	Ratio_in_study	Ratio_in_pop	P_value_uncorrected
5	mmu00514	Other types of O-glycan biosynthesis	KEGG PATHWAY	5/112	32/5332	0.00047875
4	mmu00512	Mucin type O-glycan biosynthesis	KEGG PATHWAY	4/112	23/5332	0.00120017
6	mmu04974	Protein digestion and absorption	KEGG PATHWAY	6/112	60/5332	0.00149439
4	mmu04964	Proximal tubule bicarbonate reclamation	KEGG PATHWAY	4/112	29/5332	0.0029218
4	mmu00330	Arginine and proline metabolism	KEGG PATHWAY	4/112	50/5332	0.0202408
2	mmu00603	Glycosphingolipid biosynthesis - globo and isoglobo series	KEGG PATHWAY	2/112	12/5332	0.0251571
2	mmu04744	Phototransduction	KEGG PATHWAY	2/112	15/5332	0.0384221
2	mmu00601	Glycosphingolipid biosynthesis - lacto and neolacto series	KEGG PATHWAY	2/112	15/5332	0.0384221
6	mmu04261	Adrenergic signaling in cardiomyocytes	KEGG PATHWAY	6/112	121/5332	0.0411269
7	mmu04024	cAMP signaling pathway	KEGG PATHWAY	7/112	153/5332	0.0412131
3	mmu04740	Olfactory transduction	KEGG PATHWAY	3/112	38/5332	0.0447123
legend：
Table S3H：In the KEGG enrichment analysis, biological pathways or metabolic pathways with high significance involved at least two differentially protein-related genes between c.jejuni group and bile group.
